# Supplementary material for: The metabotyping of an East African cassava diversity panel: A core collection for developing biotic stress tolerance in cassava
Source: PLoS One. 2020 Nov 18;15(11):e0242245. doi: 10.1371/journal.pone.0242245 (PMC7673516; doi:10.1371/journal.pone.0242245)
Supplement: S1 File — (XLSX) [file pone.0242245.s006.xlsx]

## Sheet: normalised
pcgroup_isotopes_mz_rt	Batch 2	Batch 6	Batch 4	Batch 6	Batch 6	Batch 2	Batch 5	Batch 3	Batch 4	Batch 2	Batch 4	Batch 8	Batch 6	Batch 3	Batch 4	Batch 6	Batch 7	Batch 4	Batch 3	Batch 3	Batch 8	Batch 3	Batch 7	Batch 5	Batch 5	Batch 7	Batch 4	Batch 8	Batch 7	Batch 2	Batch 1	Batch 3	Batch 8	Batch 2	Batch 4	Batch 3	Batch 2	Batch 7	Batch 6	Batch 3	Batch 7	Batch 1	Batch 8	Batch 6	Batch 6	Batch 5	Batch 1	Batch 7	Batch 1
	UG.1.3	UG.1.1a	UG.1.1b	UG.1.2	UG.1.4	UG.2.1a	UG.2.1b	UG.2.3	UG.2.4	UG.2.5	UG.4.1	UG.4.2	UG.4.3	UG.5.1a	UG.5.1b	UG.5.2a	UG.5.2b	UG.7.1	UG.7.2	UG.7.3	UG.7.4	UG.7.5	TZ.1.1a	TZ.1.1b	TZ.1.1c	TZ.1.2a	TZ.1.2b	TZ.2.1a	TZ.2.1b	TZ.2.2a	TZ.2.2b	TZ.2.3a	TZ.2.3b	TZ.3.1	TZ.3.2	TZ.3.3	TZ.3.4a	TZ.3.4b	TZ.4.2	TZ.4.3	TZ.4.4	TZ.4.5	TZ.5.1	TZ.5.2	TZ.5.3	TZ.5.4	TZ.5.5	TZ.6.1a	TZ.6.1b
1_[3][M]+_133.0144_8.58	2.65826	1.47691	1.23209	1.50698	1.59789	1.08672	0.975524	1.3298	1.13317	1.64994	1.21348	1.3375	1.61148	1.3457	1.46237	1.38791	1.29669	0.302009	0.548959	0.283884	0.384913	0.292023	0.193705	0.388337	0.523847	0.32314	0.389198	0.487491	0.578586	0.905624	0.626033	0.738466	0.706609	0.89259	0.515677	0.562763	0.633974	0.516698	0.409476	1.17779	1.61153	0.360301	0.54893	0.498026	0.723592	0.547351	0.910112	0.228183	0.252207
1_[10][M]+_179.0348_8.57	2.70885	1.49783	1.34251	1.6219	1.67284	1.15624	0.926361	1.3226	1.12908	1.62575	1.2649	1.29267	1.65452	1.40475	1.54748	1.36454	1.30555	0.276612	0.540571	0.291896	0.330587	0.28127	0.17936	0.327316	0.551131	0.272299	0.375485	0.447206	0.535918	0.95561	0.663063	0.654629	0.668315	0.909165	0.503042	0.561213	0.62734	0.485893	0.398137	1.13838	1.53562	0.366992	0.465073	0.482955	0.865754	0.552651	0.951447	0.202693	0.258729
1_[39][M]+_293.03_8.54	1.82483	1.95928	1.48658	1.94059	2.10961	0.930626	0.806181	1.12738	1.33332	1.45868	1.45673	1.08357	2.19299	1.30484	1.78055	1.79496	1.22495	0.17717	0.327429	0.135434	0.157986	0.128523	0.0336643	0.121029	0.280551	0.101558	0.298486	0.253859	0.372969	0.674696	0.575607	0.587447	0.46953	0.882578	0.459586	0.461115	0.392162	0.284984	0.26331	1.16085	1.38148	0.200235	0.312666	0.353002	0.801566	0.290666	0.931256	0.0568843	0.097574
1_[81][M]+_379.0081_8.58	1.21634	1.0944	0.848625	0.97416	1.06853	1.37773	1.22763	1.14917	0.558896	1.18423	1.01412	0.621507	0.759996	0.799273	0.409332	0.993047	1.48415	0.660351	1.0031	0.818403	0.543663	0.775358	0.568659	1.35103	1.29663	0.699365	0.756735	0.673279	0.973474	1.12709	1.26737	0.954601	0.695494	1.05555	0.89939	1.03662	1.24657	1.13639	0.639127	1.12679	1.63819	0.82426	0.740945	0.784791	0.929801	1.44429	0.970824	0.693393	0.822921
1_[150][M]+_439.9709_8.59	1.75931	1.35404	0.912249	1.31191	1.31224	1.15831	0.844784	0.896017	0.91365	1.44841	0.95199	1.17561	1.30508	1.00799	1.0471	1.25112	0.85875	0.597001	0.733877	0.728442	0.776375	0.557223	0.311101	0.589115	0.720067	0.470826	0.577624	0.779395	0.679215	1.19642	1.1097	0.767832	0.954512	1.01873	0.649211	0.811281	0.972738	0.699352	0.900052	0.9357	0.941492	0.712181	0.809639	0.86171	1.14161	0.646182	1.1104	0.368983	0.788827
1_[188][M]2+_469.0243_8.56	1.86918	1.48104	1.2664	1.37134	1.4231	0.931815	1.22701	1.21781	1.13297	1.77699	1.17181	1.07454	1.33965	1.33423	1.26399	1.53649	1.14496	0.17818	0.462291	0.330602	0.561027	0.3168	0.260322	0.262961	0.137148	0.280888	0.170889	0.843003	0.810467	0.618639	0.649103	0.724493	0.679172	0.923216	0.427881	0.546915	0.814621	0.410999	1.15343	1.53834	1.36729	0.272076	0.224603	0.910007	1.1227	0.215063	0.912366	0.694835	0.249535
1_[194][M]2+_476.0246_8.59	1.62591	0.57073	1.28436	1.23588	1.10269	1.50019	0.318922	0.995693	2.74655	1.27606	2.38933	0.598481	1.17304	1.00837	1.77272	1.23022	2.08004	0.581696	1.42228	0.643347	0.248211	0.383672	0.22053	0.266795	0.23923	0.41184	0.857828	0.231015	0.64193	0.700681	1.05745	1.3071	0.786607	0.995032	0.712262	0.921904	0.706672	1.10556	0.22856	1.50572	1.36936	0.468044	0.536239	0.249013	0.75458	0.248941	0.987197	0.103501	0.438774
1_[199][M]2+_481.0197_8.54	1.16929	1.01501	0.744964	1.45401	1.38132	0.805643	1.45384	0.986826	1.10962	1.13289	0.793447	1.42577	1.29689	1.24335	1.03832	1.26648	0.855564	0.459618	0.908305	0.504239	0.496591	0.543125	0.17143	0.689383	0.870254	0.700844	0.478355	0.743578	0.499016	1.317	1.01812	1.06928	0.959781	1.2361	0.568119	0.763721	0.79231	0.667775	0.90656	1.18816	1.03842	0.935774	0.918331	0.73248	1.08388	0.622363	1.22148	0.275695	0.71489
1_[214][M]2+_492.0046_8.59	0.935427	1.13638	0.397952	0.709247	0.98467	1.17198	1.17822	1.31737	1.66726	0.94603	0.608797	0.845292	0.854234	0.88903	0.550678	0.987208	0.471745	0.959907	1.21219	0.657556	0.30926	0.499913	0.0618048	1.17556	1.09742	0.26125	0.490469	0.730804	0.455755	0.992246	1.43192	1.60692	0.725236	0.774974	0.341282	0.837966	0.995249	0.655775	0.316531	1.37931	1.13045	0.50622	0.785874	0.31212	0.583119	0.809694	0.90456	0.0880207	0.339981
1_[348][M]+_589.0831_8.55	2.29812	2.1037	1.58073	2.10536	2.38664	0.964195	0.840034	1.2689	1.4392	1.53045	1.56237	1.34217	2.35877	1.43267	1.91659	1.85264	1.36994	0.113141	0.281123	0.0859952	0.113124	0.0948954	0.0253763	0.0985288	0.265742	0.0783693	0.209849	0.200998	0.31153	0.651621	0.524406	0.536814	0.465824	0.805912	0.386141	0.397656	0.345441	0.235855	0.182557	1.22301	1.57423	0.140567	0.254706	0.222153	0.710461	0.277312	0.87649	0.0375594	0.0596269
1_[350][M]+_591.0983_8.57	7.64089	3.94383	1.66223	4.02169	4.60741	1.15027	0.956097	2.51169	1.48758	2.52243	1.66507	2.6922	4.10105	2.32004	2.64521	1.86302	2.42383	0.0367431	0.185059	0.0361194	0.0764386	0.0333876	0.0172018	0.0663887	0.22363	0.0415698	0.0737065	0.131588	0.180144	0.490786	0.335192	0.310176	0.383344	0.521393	0.149291	0.191768	0.190555	0.152935	0.105075	1.3982	2.9903	0.0594032	0.173366	0.12046	0.419207	0.219508	0.66465	0.0222996	0.0287545
1_[369][M]+_607.0952_8.55	1.68431	1.67962	1.30471	1.62994	1.75145	0.982954	0.999498	1.17618	1.19161	1.40123	1.16744	1.1176	1.69381	1.32462	1.44915	1.55199	1.17946	0.221571	0.440308	0.213347	0.211927	0.204433	0.109909	0.204646	0.475079	0.235888	0.320392	0.327625	0.416848	0.796598	0.696644	0.63072	0.590155	0.858529	0.4867	0.517026	0.464519	0.42863	0.390217	1.17895	1.4665	0.288848	0.384701	0.381673	0.757517	0.467083	0.879516	0.122401	0.163005
1_[376][M]+_611.0665_8.55	0.892024	0.961735	1.09611	1.00457	0.970945	1.03089	0.857782	0.918481	0.968344	1.21547	1.02414	0.830896	0.982518	0.917576	0.839821	1.34999	0.795898	0.494072	0.899779	0.477844	0.367746	0.490517	0.153901	0.408754	0.590841	0.307175	0.674446	0.521098	0.686622	1.15546	0.957155	1.00268	0.704898	1.05692	0.792044	0.956806	0.873518	0.527083	0.553994	1.2476	0.981958	0.657234	0.62514	0.697799	1.02189	0.611238	1.17565	0.205239	0.4003
1_[380][M]+_613.0811_8.58	1.84036	1.4799	1.2381	1.60254	1.61624	1.12005	0.950412	1.27376	1.08981	1.53196	1.1565	1.33642	1.62638	1.22996	1.35138	1.42497	1.34445	0.199871	0.537583	0.187766	0.195093	0.212505	0.06236	0.242755	0.472286	0.149927	0.294373	0.309377	0.426206	0.878723	0.740163	0.692334	0.619565	0.819583	0.452237	0.568051	0.54792	0.378885	0.240472	1.20839	1.6681	0.311601	0.341033	0.315076	0.67579	0.484203	0.934633	0.0867257	0.156313
1_[387][M]2+_617.0591_8.57	1.97123	1.67901	1.11655	1.78809	1.76971	0.894962	1.14445	1.05984	1.02951	1.3283	1.25661	1.14294	1.64502	1.17336	1.44284	1.25211	1.23901	0.140426	0.465578	0.214014	0.0978624	0.227799	0.153849	0.298354	0.35978	0.122773	0.10826	0.212989	0.117901	0.652772	0.481215	0.410342	0.295467	0.514934	0.289568	0.354819	0.320595	0.32667	0.20669	0.830106	1.68767	0.260338	0.195849	0.144231	0.301972	0.150919	0.77299	0.16996	0.145322
1_[407][M]+_629.0595_8.57	1.49638	1.16104	0.928197	1.19234	1.20657	1.47198	0.957742	0.960548	0.94316	1.72454	0.890904	0.984638	1.12177	1.07907	1.01645	1.31599	1.0704	0.341455	0.672316	0.477787	0.504497	0.436088	0.162632	0.563491	0.765396	0.383117	0.597614	0.578418	0.769209	1.23892	1.13889	0.784867	0.833422	1.13402	0.570653	0.798206	0.978009	0.620569	0.479099	1.23579	1.28353	0.651792	0.645625	0.549058	0.853918	0.664483	1.16482	0.319295	0.434261
1_[412][M]+_633.0522_8.55	0.840721	1.08638	0.913286	0.947119	0.898436	1.10064	1.05201	0.614466	0.94037	1.26044	1.10339	1.23251	0.986253	1.83273	0.739447	1.03401	0.695006	0.764286	1.11863	0.682061	0.581425	0.716256	0.291677	0.683067	0.77133	0.546312	1.00161	0.680626	1.03932	0.935859	1.10521	0.970501	0.847377	1.28535	0.980643	1.10142	0.837687	0.805757	0.634703	0.931	1.16051	0.890903	0.744788	0.893237	0.91212	0.965722	1.18974	0.454772	0.700906
1_[421][M]2+_638.0198_8.55	0.800838	1.27602	1.00967	1.1364	3.32625	1.18063	0.626697	0.783714	1.08145	1.24968	1.05629	1.29269	1.88777	0.721177	1.00614	2.95437	1.04983	0.814697	0.870423	0.714882	0.773316	0.561733	0.50567	0.185934	0.253019	0.367998	0.834327	1.27524	1.73376	1.07888	0.927066	0.858552	1.58364	0.979709	1.56888	0.865623	0.72424	1.02057	1.64329	0.876069	1.54139	0.719142	0.666663	0.61898	3.08562	0.173807	1.09985	0.331182	0.513945
1_[440][M]+_645.0206_8.57	1.75349	1.26632	1.16408	1.33607	1.4743	1.03965	0.90175	1.24976	1.0705	1.23262	1.0202	1.1118	1.46851	1.24817	1.08634	1.31589	1.29626	0.364707	0.649051	0.348397	0.316643	0.34593	0.0639586	0.330531	0.503518	0.479256	0.446106	0.373099	0.593936	1.01954	0.888716	0.802693	0.611672	0.923702	0.468292	0.625439	0.624391	0.699953	0.491257	1.32661	1.52063	0.512437	0.454314	0.401265	0.92364	0.521449	1.17597	0.121276	0.322018
1_[666][M]2+_771.0794_8.54	1.29988	1.41512	0.995357	1.30715	1.34596	0.980865	1.73407	1.16881	0.909526	1.29628	1.22135	0.83379	1.39124	1.19637	0.643715	1.70566	1.17524	0.2332	0.929509	0.199974	0.219722	0.299201	0.270445	1.32482	1.75673	0.168123	0.400479	0.462548	0.625258	0.927834	0.879628	0.731908	0.395383	0.639589	0.23345	0.756719	0.743189	0.628711	0.214133	0.983394	0.692738	0.690826	0.439929	0.470921	0.961151	0.597958	0.921271	0.11695	0.553557
1_[674][M]2+_774.062_8.55	0.618195	0.753296	1.2081	3.18791	1.14891	1.14043	1.75637	0.615596	0.55907	2.38129	0.800701	0.735733	1.50159	0.423218	0.969184	0.775427	1.05918	0.743652	0.901291	0.505233	0.582987	0.529287	1.33261	1.49724	1.84922	1.31192	0.521588	0.711651	0.953586	1.48591	0.797962	0.742528	0.568017	1.40046	0.582472	0.633315	0.965544	0.836814	0.768422	1.03424	0.824936	0.582423	0.736714	0.560864	0.843835	0.427123	0.781693	0.558428	0.389919
1_[680][M]2+_775.5675_8.57	1.33513	3.70293	1.36175	4.29665	3.94997	0.969451	1.20759	1.38103	0.952188	1.21895	1.18446	2.52643	1.44997	1.20299	0.73096	1.4022	4.02676	0.165889	0.610063	0.295848	0.308729	0.256691	0.234683	0.628004	1.16045	0.268279	0.201679	0.595958	0.257914	1.07716	0.887584	0.714403	0.956402	0.632157	0.476596	0.445129	0.470585	0.519354	0.392432	0.831548	4.02573	0.615898	0.450126	0.156035	0.699175	0.426588	1.11362	0.209126	0.468073
1_[693][M]2+_782.0649_8.54	0.407892	1.53445	1.08218	1.84162	1.05491	0.767	0.449712	0.518512	1.40603	0.676396	1.19092	0.730504	1.36182	0.702025	2.79402	1.15747	1.05574	0.594763	0.712665	0.398004	0.415959	0.362637	0.340263	0.711833	0.364982	0.315478	0.975217	0.345206	1.07726	0.941701	1.45515	1.06953	0.715419	0.784508	0.729243	0.819227	0.515136	0.784944	0.513993	0.844352	0.98957	1.02512	0.538988	0.635462	1.65045	0.081982	1.73673	0.360676	0.645562
1_[705][M]2+_786.5585_8.6	1.32988	0.362794	1.27299	0.542173	1.00731	1.03359	1.45108	0.713803	1.84324	1.26946	1.59973	1.67901	0.507267	1.03418	2.08319	0.369326	1.38558	0.618963	0.668353	0.296102	0.678835	0.301606	0.212355	0.545639	1.02384	0.413608	0.815912	0.531875	0.465741	1.02057	0.771161	0.872698	2.16748	1.1242	0.84173	0.769838	0.750691	0.457981	0.0831387	1.3233	1.10781	0.377263	0.793566	0.156271	0.295759	0.643411	0.98416	0.113624	0.242765
1_[717][M]2+_790.5368_8.54	0.971555	1.03333	1.04581	0.984673	3.13376	0.984207	0.90729	0.736039	1.70511	1.22912	1.479	1.36469	1.15496	1.46646	1.05558	1.2259	0.386324	0.42656	0.653062	0.374625	0.592751	0.572916	0.0476684	0.757844	0.438716	0.130567	0.516531	0.58025	0.219586	0.613934	0.684152	0.962267	0.915713	0.796652	0.703812	0.897166	0.617618	0.261352	0.417452	1.25464	0.883411	0.413955	1.05029	0.546908	1.32799	0.341266	0.909241	0.0970914	0.285404
1_[738][M]2+_798.5543_8.57	0.875841	0.551906	1.32502	0.728439	0.580728	1.34597	1.15899	1.72745	0.98706	1.0887	1.15714	1.20463	1.1812	2.24768	0.524815	0.51858	0.773749	0.627	1.90573	0.894429	0.401285	0.850905	0.132982	2.3022	0.749442	0.27052	0.30799	0.591017	0.368044	1.18771	0.628487	1.49538	0.728055	0.78573	0.82651	1.29042	0.793112	0.403479	0.253505	1.71591	1.21802	0.655219	0.663251	0.346148	0.90417	0.697225	0.650567	0.187334	0.70502
1_[882][M]+_885.1424_8.55	3.64706	2.094	1.71848	2.27901	2.48946	1.12939	1.24307	1.55637	1.38952	1.79864	1.57944	2.0963	2.16477	1.42869	2.2661	1.53347	1.65997	0.0804477	0.247926	0.0881564	0.170595	0.0582983	0.116142	0.208213	0.13527	0.177323	0.141256	0.081894	0.222265	0.657776	0.497835	0.44356	0.644471	1.18275	0.263415	0.367515	0.41223	0.680635	0.212486	1.22422	1.82101	0.158936	0.0965865	0.147762	0.562705	0.606684	0.802476	0.138957	0.122051
1_[927][M]+_909.1362_8.57	2.60068	2.15862	1.50976	2.20235	2.35011	1.0717	0.985224	1.35389	1.17556	1.67728	1.42269	2.07246	2.29925	1.31075	1.72338	1.56785	1.41306	0.0822656	0.348693	0.090968	0.154158	0.115285	0.0763584	0.154836	0.44929	0.0790431	0.281909	0.325417	0.298487	0.576399	0.845664	0.44261	0.576632	0.79909	0.274225	0.351048	0.460279	0.326259	0.21155	1.0147	1.70826	0.264823	0.393391	0.285845	0.552829	0.500489	0.986521	0.023227	0.163908
1_[955][M]+_919.0863_8.55	1.16131	1.2615	1.96653	1.38863	1.65319	1.17172	0.421345	0.817889	2.07831	1.1121	1.97689	2.50781	3.83455	0.970714	1.73902	1.51374	0.367209	0.399837	0.55591	0.204984	0.495344	0.282314	0.113088	0.314272	0.545613	0.0726434	0.748148	0.536178	0.0995764	1.09239	0.860143	0.649761	0.487783	1.09419	0.637823	0.385922	0.822982	0.106197	0.320909	0.851961	1.19756	0.555651	1.01709	1.25002	0.818233	0.0987336	1.13785	0.047554	0.233042
1_[967][M]+_923.0895_8.55	1.12087	1.16307	1.42054	1.14351	1.19386	0.9761	0.742181	1.09542	1.20204	1.25134	1.13672	1.08169	1.33126	1.3336	1.31647	1.32718	0.997123	0.30608	0.690756	0.404759	0.276702	0.322252	0.0316047	0.271505	0.51804	0.205677	0.554154	0.390797	0.478586	0.833009	0.847109	0.999324	0.662203	0.860334	0.674466	0.784838	0.496609	0.497903	0.417675	1.51293	1.18878	0.414401	0.447989	0.336732	0.795223	0.56456	1.01034	0.0239492	0.27651
1_[1012][M]+_941.0764_8.57	2.51688	1.59499	0.904724	1.3701	1.60433	0.929498	0.87368	1.16789	0.911298	1.6405	0.966631	1.11196	1.49644	1.27042	1.31104	1.53681	1.02669	0.158965	0.642373	0.296256	0.236932	0.284334	0.102453	0.182601	0.536758	0.155813	0.248798	0.421142	0.470353	0.799292	0.806355	0.667785	0.608619	0.735571	0.402878	0.589924	0.555242	0.411376	0.464922	1.27446	1.51508	0.360489	0.538845	0.485096	0.99601	0.558965	1.01828	0.0306215	0.240796
1_[1239][M]2+_1057.1604_8.59	3.34537	1.29771	2.51489	1.89175	1.42598	1.3109	4.18779	1.98633	2.37594	2.21735	1.39568	0.891025	1.55105	1.32078	2.8939	0.253724	1.72777	0.486602	1.70431	0.28724	0.320193	0.381129	0.731141	1.92223	3.29286	0.435679	0.289733	0.516222	0.631426	0.685686	0.576587	0.478041	0.375032	0.969782	0.678736	0.384891	0.896571	0.0989964	0.140739	1.08199	2.12666	0.716564	0.172849	0.186598	0.0862659	0.792648	0.710368	0.354501	0.21855
1_[1243][M]2+_1059.6229_8.55	2.81324	4.03841	2.79232	1.89903	1.25433	0.932028	1.96532	1.78557	1.61337	1.60997	3.13941	0.710455	1.13865	1.75738	1.62186	0.703672	0.936439	1.08527	0.368889	0.473815	0.330839	0.513712	1.2005	3.33613	1.71297	0.870084	0.634993	0.194304	1.12409	1.3344	0.572897	0.449949	1.48216	0.639655	0.508985	0.767895	0.275368	1.26072	0.782112	1.3076	0.964606	1.04656	0.621144	0.884818	0.824581	0.510272	0.747681	0.670464	0.277767
1_[1263][M]2+_1066.63_8.57	1.5142	1.97909	0.775742	1.79031	2.19473	1.06	0.76435	0.956052	0.620869	2.5408	0.767172	1.3983	1.68549	1.40791	0.806261	1.81669	1.30371	0.191918	0.616708	0.254481	0.257134	0.309074	0.613021	0.481066	0.403055	0.526796	0.283858	0.316917	0.451769	0.889991	0.782358	0.796226	0.774006	0.761508	0.224882	0.351469	0.648402	0.418291	0.600276	1.46313	1.33813	0.277359	1.25703	0.677761	3.38632	0.24035	0.793517	0	0.279171
1_[1270][M]2+_1071.6191_8.58	2.82135	0.709967	0.678147	1.31701	2.46213	1.28281	3.18776	1.27963	0.568938	1.76358	0.537847	2.26589	2.63947	0.927683	1.52823	8.2863	0.753934	0.171149	0.347865	0.178618	0.621841	0.296359	0.323014	0.397117	0.401067	0.27987	0.265099	0.439941	0.453626	0.884177	0.727326	0.513059	0.817215	0.8882	0.229685	0.270373	0.357262	0.330049	0.755493	0.977976	1.25693	0.369629	0.614043	0.664567	1.01134	0.23901	1.29837	0.0718393	0.298082
1_[1294][M]2+_1080.1172_8.54	1.43389	0.805495	1.30429	1.04936	1.30814	0.817253	2.6846	1.6062	1.25698	1.18392	1.35508	1.03253	1.1052	1.36696	1.73442	0.57276	0.408846	0.774489	0.467343	0.300674	0.280855	0.234515	0.113135	0.771214	0.792545	0.165411	0.74227	0.155296	0.0992937	0.714501	0.822025	0.813181	0.281415	1.13879	0.757257	1.03726	0.595564	0.178432	0.318838	1.55279	0.460897	0.482316	0.203126	0.125952	1.12515	0.751441	0.969686	0.0980592	0.305293
1_[1497][M]+_1183.2141_8.55	10.1394	5.23916	2.97307	4.00227	7.42586	0.914664	0.627421	1.98106	1.57958	2.51304	2.25818	3.7582	5.74664	1.42884	3.02828	1.06971	9.75485	0.143689	0.0928716	0.133005	0.547305	0.202958	1.03069	1.59721	0.483776	1.04328	0.0991118	0.872587	0.558223	0.32964	0.166441	0.282223	0.594344	0.755927	0.094219	0.211563	0.233544	0.561558	0.435853	0.834349	8.65131	0.198004	0.55336	1.00837	0.133818	0.789248	0.695292	1.03041	0.327964
1_[1518][M]2+_1192.1834_8.53	2.144	4.89841	1.06985	6.4877	6.47921	0.853703	2.6289	3.02553	2.06273	1.21194	1.88042	1.67419	4.93819	1.88896	2.31666	2.53149	1.24977	0.167013	0.572958	0.0444609	0.299189	0.38241	0.347958	2.09579	1.56204	0.044126	0.74183	0.13048	0.041862	0.672991	0.51755	0.412037	0.484985	0.234295	0.107736	0.481436	0.602217	0.238228	0.625674	1.57201	0.582206	0.272626	0.234351	0.689556	1.48934	1.52564	1.19055	0.0861225	0.344882
2_[13][M]+_191.0192_1.91	0.998954	0.39891	0.366007	0.525257	0.487363	0.469027	0.889889	0.358776	0.615462	0.406736	0.661423	0.504837	1.36211	1.18282	1.3576	1.3218	1.06157	0.333391	0.406859	0.288321	0.467781	0.309476	0.44906	0.482243	0.411871	1.20643	0.970642	0.508897	0.515377	0.91483	0.621688	1.8317	2.12092	0.745009	0.957204	0.474905	0.780588	0.503554	0.387657	0.775665	1.05556	0.33998	0.619676	0.828287	0.558042	0.463772	0.748564	0.387535	0.361451
2_[134][M]+_426.9664_1.94	1.57669	1.19806	0.589462	0.950251	1.18587	1.4322	0.583733	0.655326	1.11094	1.04089	0.852074	0.767397	1.36687	1.65758	1.28404	1.75938	1.18282	0.621364	0.787509	0.697653	0.656785	1.37482	0.760973	0.785653	0.644156	1.10832	0.960448	0.826207	0.63231	1.37345	1.22134	1.44284	1.68981	1.00309	0.698883	0.547262	1.22104	0.743636	0.890843	1.08898	1.18596	0.792853	0.603866	1.07038	0.83243	0.740467	1.05394	0.660401	0.77333
2_[271][M]+_537.8647_1.88	0.746407	0.449059	0.535389	0.46785	0.59941	0.678173	0.96278	0.351883	0.541128	0.529993	0.778734	0.576647	0.994356	0.953804	0.984453	1.26117	1.0725	0.464138	0.5261	0.496794	0.729404	0.536207	0.678454	0.790801	0.589794	1.24066	0.801065	0.687136	0.699891	0.558707	0.679555	0.90095	0.70323	0.798263	0.700072	0.58832	0.702201	0.62636	0.607496	0.658107	1.20408	0.61729	0.762462	0.734484	0.644868	0.586145	0.759517	0.75715	0.723007
2_[409][M]+_631.9184_1.9	1.15282	0.614919	0.500853	0.690932	0.716518	0.354369	0.848466	0.459024	0.564837	0.611896	0.589159	0.695266	1.35906	0.961745	1.18252	1.40986	0.864538	0.518951	0.438785	0.435569	0.690174	0.422956	0.441895	0.787382	0.426731	0.71338	0.931552	0.632515	0.560934	0.751276	0.575174	1.2837	1.239	0.624563	0.764869	0.509992	0.756293	0.551952	0.540633	0.623664	0.689652	0.430421	0.802939	1.0525	1.08372	0.639574	0.705453	0.495193	0.526348
2_[416][M]+_635.8469_1.88	1.00961	0.449498	0.564795	0.538202	0.644859	0.882157	0.851158	0.685895	0.655151	0.63709	0.692801	0.467198	0.878643	1.11804	0.785226	1.21545	1.10383	0.512537	0.841408	0.64908	0.84545	0.637276	0.844148	0.586189	0.469725	0.938917	0.706473	0.613649	0.832601	0.583133	0.602352	1.0545	0.863036	1.02089	0.810832	0.607708	0.72463	0.576627	0.517885	0.835817	1.15154	0.712133	0.760434	0.810621	0.584727	0.428667	0.73475	0.644287	0.690995
2_[654][M]2+_764.8785_1.88	1.10347	0.579753	1.03848	0.531094	0.829577	0.609155	0.931561	0.705665	0.746737	0.559992	1.02159	0.55026	1.00255	1.04265	1.31414	1.12374	0.945895	0.780447	1.16634	0.801837	0.862678	0.757439	0.998398	0.570118	1.0159	1.26603	1.1095	1.26565	1.33175	0.421437	0.54104	0.990042	1.00534	0.549382	0.731078	0.816346	0.464992	0.527247	0.677822	0.86931	1.0056	0.93366	1.35423	0.756241	0.964591	0.904621	0.649468	0.807685	0.799006
2_[726][M]+_793.0679_1.94	0.852289	1.00611	0.999462	1.04095	0.700973	1.29643	0.742672	0.988872	0.759625	0.991345	1.05537	0.676452	0.80283	0.863535	1.03841	1.4208	1.03731	0.998404	1.01235	1.14694	0.836814	1.24052	1.19635	0.661754	0.842204	1.39799	1.18216	0.847828	1.23316	0.830984	1.17572	0.916313	0.466547	0.999547	0.92528	1.29262	0.991067	1.017	1.08305	0.919129	1.32972	1.47158	1.03656	1.67556	2.21651	1.03202	1.46298	1.37738	1.41593
2_[866][M]+_877.8708_1.89	0.693184	0.51437	0.75372	0.403424	0.461797	0.766623	0.864124	0.51715	0.52209	0.558304	0.769633	0.612089	0.827454	1.18571	0.955437	0.737754	1.32152	0.580544	0.49977	0.866619	0.606813	0.828882	1.02724	1.02996	0.759998	1.36201	0.870265	0.502591	0.905395	0.931299	0.530604	1.21046	1.13154	0.778669	0.865151	0.560243	0.791632	0.960912	0.43641	1.02814	0.738829	0.572412	0.944557	0.797978	0.902045	0.848666	0.694152	0.887715	0.665557
2_[884][M]2+_886.3787_1.89	1.48947	0.509511	1.498	0.606042	0.68691	2.80181	1.18449	0.52962	1.89648	1.55538	1.19678	0.655149	0.721788	0.767042	1.71192	1.10782	0.895717	1.96992	0.749509	0.737057	0.79614	1.29379	0.883339	0.447163	0.32638	1.03546	1.65916	0.935466	1.0007	1.15556	0.974485	0.984692	0.925907	1.11978	2.36467	0.578133	0.890982	0.445572	0.496442	0.480071	1.20819	0.625194	0.957432	0.856167	1.08733	1.09901	1.50924	1.15852	1.03089
2_[952][M]2+_917.3818_1.9	1.08823	1.37295	0.670356	1.35613	1.68111	2.10913	0.627936	0.759125	1.16581	1.11095	0.814298	0.410637	2.25104	1.03055	1.12965	2.25502	1.01184	0.668873	0.912127	1.38697	1.00805	1.2015	0.823902	0.156438	0.485579	1.37299	0.836544	1.35485	1.09069	1.34112	0.462745	0.932802	0.830161	1.40543	0.986083	0.887675	1.25663	0.617358	1.83215	0.927908	1.54122	0.738733	1.25744	2.56507	1.66826	0.746055	0.557224	1.52002	1.29032
2_[978][M]2+_927.43_1.93	0.732351	0.431119	1.0025	0.270492	0.425009	1.2941	0.479721	0.909924	1.29031	0.7268	1.17997	0.597208	0.814524	1.1315	1.12309	1.47352	0.945768	1.1481	0.768811	0.931647	0.848705	0.773256	0.814513	0.34198	0.465222	1.03425	1.08725	0.799416	0.986444	1.28737	1.09181	0.954458	0.726675	1.02893	1.32762	1.15087	0.587258	0.685062	0.316214	1.15096	1.53824	0.857362	0.80621	0.923751	0.931367	0.713225	1.34398	0.699215	1.52033
2_[1002][M]2+_937.8786_1.88	1.16909	0.509104	0.44009	0.636846	0.589335	1.43696	0.879337	0.742625	1.30644	0.704248	0.93482	1.14585	0.848436	0.748975	0.93341	1.18097	1.04263	0.89061	0.928101	0.776366	1.17713	1.09363	1.32649	0.791885	1.02219	1.08761	1.05384	0.835725	1.17373	0.705494	1.02286	0.845136	1.11506	1.34234	0.872919	0.71913	0.969512	0.650389	0.734866	0.770376	1.10432	0.501954	1.45701	1.24905	1.4362	0.89131	1.19235	1.14142	1.50226
2_[1006][M]2+_939.4257_1.89	1.98619	0.790953	0.5884	0.893943	1.01894	1.8914	1.24197	0.856605	0.511427	1.2432	0.462742	0.838448	0.844371	1.34797	0.713131	1.88834	0.700453	0.581513	1.7155	1.13442	0.573333	1.65089	0.638222	1.37886	0.516334	0.594308	0.91006	0.835782	0.645216	1.0892	0.897127	1.32892	0.822439	2.35532	0.755512	1.37309	0.978034	0.421688	1.32442	1.14625	0.756163	0.623211	1.0885	1.14433	1.19655	1.28493	0.848545	0.726774	1.09083
2_[1037][M]3+_955.6805_1.88	1.04943	0.615119	0.480861	0.395044	1.14278	1.96424	1.42549	0.603104	0.947649	1.53959	0.480396	0.546722	1.09789	0.782716	0.419321	1.52859	1.1599	0.761275	0.790783	0.938165	1.04977	1.20944	1.65951	1.46928	1.20222	2.38233	0.774434	1.31818	2.0433	1.23502	1.03335	0.44773	0.374721	1.59339	0.563508	0.952546	1.25039	1.36636	1.13296	0.990517	1.83261	1.19519	1.40983	1.46497	2.23397	1.49114	1.8261	1.98833	1.37132
2_[1068][M]+_969.8813_1.89	1.4103	0.6505	0.757662	0.809744	1.33206	1.19899	0.99049	0.662004	0.86262	0.801171	0.666909	0.581328	1.226	0.922316	0.89241	2.12949	0.856723	0.887683	1.3635	0.951538	0.951422	1.39729	0.817472	0.838863	0.828231	1.25961	1.32851	1.19017	0.852049	1.01179	0.536978	1.20112	0.81831	1.09042	1.16684	0.842426	1.28072	0.798534	0.944066	1.09241	1.29297	0.612669	0.944472	1.65184	1.67477	0.828553	0.7075	1.09077	0.788522
2_[1081][M]+_974.8611_1.89	0.973103	0.428583	0.54682	0.497816	0.696665	1.54743	0.908232	0.408119	0.618348	1.02366	0.880742	0.619274	0.882851	0.766693	1.02809	1.20808	0.654865	0.486767	0.462381	0.367973	0.67127	0.52647	0.640604	0.435116	0.439918	0.955172	0.847204	0.96245	1.01257	1.15178	0.797767	0.651881	0.887828	0.870114	0.547286	0.538047	0.913402	0.62641	0.598577	0.68654	0.665919	0.738499	0.915231	1.24906	1.37037	0.623264	1.02455	0.73364	0.765035
2_[1085][M]+_976.0752_1.92	1.31024	0.940729	0.918548	1.68949	1.33374	1.95638	1.50969	0.957902	0.658175	1.09572	1.29344	0.973123	1.27727	0.919545	1.28944	1.275	0.776486	1.10922	0.86907	1.02536	0.773789	0.672795	0.713606	1.2983	1.09923	0.874861	1.20881	1.00227	0.991686	0.875473	0.538542	1.09189	0.925355	1.55277	1.59438	0.797021	1.01644	0.864541	1.23823	1.05596	0.895398	0.662027	0.877987	1.79086	1.658	1.48823	0.656846	0.952148	0.631795
2_[1122][M]2+_995.4744_1.88	0.752036	1.13307	0.884757	0.87364	1.38407	1.13402	1.31593	0.530075	1.03945	0.895582	0.656149	0.446322	1.28874	0.723952	0.942139	2.57644	1.04575	0.961739	0.650524	0.849912	0.98348	0.814797	1.45598	0.519954	0.826191	1.14213	0.743433	0.980382	1.78427	0.402733	1.04212	0.940005	0.894708	0.730644	1.32628	0.896778	0.814204	1.59281	1.31178	1.13845	1.29378	0.613329	1.00958	1.4445	1.81285	1.44008	1.56966	1.60918	1.07437
2_[1127][M]2+_999.5203_1.9	0.663678	0.712998	1.23281	0.670662	0.728545	1.04491	0.716396	0.571627	0.68816	0.750407	0.926384	0.9695	1.02936	1.17727	0.711775	1.38634	0.669667	0.929448	1.13915	1.51119	1.35549	1.28067	0.81797	0.38126	0.400132	0.833474	1.03949	0.789649	0.909625	0.846414	0.85626	1.04484	1.10012	1.32566	0.941912	0.770282	0.712954	0.671905	0.779836	0.587626	0.727325	0.903596	0.770036	1.82209	1.94179	0.815193	1.2245	0.991802	1.77208
2_[1137][M]2+_1003.4759_1.91	0.649294	0.995113	0.744122	0.389684	0.757521	1.5805	1.32535	1.34622	1.53309	0.362529	2.03438	1.08799	1.32415	1.02549	0.773237	1.83571	0.953799	0.875621	2.03167	1.31789	0.837032	1.70224	1.55217	0.589498	0.649589	1.43275	1.87109	1.03201	1.16854	0.532197	0.747567	1.51919	0.728668	0.698505	2.17522	0.919936	0.892813	0.62489	0.906784	1.02593	1.2767	0.642036	1.53768	1.96734	1.54584	1.5932	1.51153	1.28322	1.25843
2_[1148][M]2+_1009.0681_1.91	0.61266	0.867861	0.758396	1.05013	0.884713	0.991796	0.980556	0.564847	0.440122	0.774157	0.820145	0.848574	0.933319	0.578647	0.6429	1.24036	0.957103	0.690136	0.85584	0.725673	1.05346	0.922862	0.633736	0.912275	0.778285	1.0268	0.757032	0.718734	0.889129	0.807801	0.945634	0.794852	0.937891	1.00016	1.8092	0.88676	0.840201	0.783803	1.01104	0.652649	1.22179	1.05536	0.727427	1.57264	1.2847	1.02013	0.967759	1.12804	1.13043
2_[1169][M]+_1021.0845_1.91	1.32765	1.13503	0.797691	1.19445	1.36196	1.25869	1.14399	0.645167	0.513216	1.48004	0.630835	0.612115	1.1545	1.42354	0.909148	1.02451	0.916714	0.801136	0.832382	1.22196	0.685335	1.35852	1.00477	0.985185	0.948967	1.82209	1.0487	0.859628	1.60727	0.932292	1.12296	1.22438	0.846547	1.23772	0.967357	1.44618	1.96666	0.739466	1.28431	0.704035	0.958787	0.932223	0.796858	1.92084	1.31198	1.67292	1.2443	0.754157	1.04841
2_[1192][M]2+_1032.572_1.88	1.13288	1.75862	0.909896	1.74603	0.840274	1.55645	0.501284	0.802638	1.19945	1.0938	1.20263	0.533232	2.13237	0.699409	0.931876	2.21298	1.43806	1.51625	0.864693	0.809725	0.769764	0.857187	1.07393	0.784041	0.669385	0.94748	1.04429	0.620328	1.66958	0.829699	1.1391	0.938067	0.566452	1.53496	1.24002	0.929968	1.65087	1.53907	0.997433	0.840945	1.33953	0.761169	0.498899	2.7986	2.18249	1.60163	1.37494	1.49835	1.43718
2_[1202][M]+_1038.0092_1.91	0.813366	1.03987	0.889507	0.739538	0.674147	0.927962	0.691534	0.548946	0.535053	0.82749	0.962981	0.652419	1.19007	1.02524	1.2852	1.73899	0.70012	0.883581	0.958381	0.622852	0.728917	1.17258	0.431381	0.734535	0.761832	0.914727	0.97522	0.636206	0.914526	0.948634	0.597965	0.97831	0.526753	0.555402	0.995172	1.08541	0.732656	0.572884	0.942789	0.793944	0.791288	0.625174	0.766803	2.29336	1.81109	1.03057	0.693633	0.633155	0.764111
2_[1204][M]2+_1040.9355_1.88	0.782503	0.76673	1.01694	0.549592	0.488788	1.61901	1.25315	0.812926	1.0579	0.824456	1.32749	0.685497	1.67182	0.989959	1.27712	1.47764	0.950378	0.873223	0.982237	0.739986	1.22723	1.88599	1.41184	0.778215	0.506342	2.17726	1.68151	0.9292	1.97173	1.15313	0.462163	1.17598	1.51255	1.19747	1.16649	0.778638	0.855471	1.07683	0.773103	0.678461	2.8455	0.835833	1.83743	1.88916	1.22183	1.09912	0.944124	1.83341	0.845766
2_[1210][M]2+_1043.026_1.89	1.14761	1.0658	0.892474	1.36996	1.30583	0.971832	1.01773	0.629355	0.919922	0.946257	1.39664	0.506951	1.14472	0.905838	1.72742	1.74455	0.822979	1.22589	0.921586	1.00644	0.44317	0.695021	0.714428	0.664658	0.735838	1.13075	1.35911	0.926411	0.867298	1.12456	0.757348	0.655631	0.50001	1.15342	1.75583	1.37763	0.837884	0.502839	1.134	0.842413	0.911331	0.552298	0.684218	1.92059	1.69063	1.11577	1.35451	0.746198	0.789581
2_[1227][M]+_1050.0177_1.89	0.917587	0.820692	0.655938	0.921555	1.02441	1.33048	1.05661	0.886256	0.847471	0.505138	0.781873	0.911592	1.36448	0.934749	0.886806	1.06956	0.932868	0.63929	1.10819	1.16413	0.975843	0.845491	0.996006	0.939014	0.907606	1.00525	0.784993	1.08207	1.44382	0.728977	0.872814	1.04892	1.0614	1.03144	0.886569	0.681782	0.722534	0.644619	0.698673	0.945986	1.19244	0.992126	1.07462	1.76263	1.0738	1.0308	0.998554	1.1156	1.11664
2_[1248][M]2+_1062.5324_1.88	0.292406	0.622572	0.656984	0.684219	0.524554	0.555963	1.49238	0.539947	0.593339	0.474085	0.648764	1.07986	1.00146	0.677789	0.692382	0.959644	0.992935	0.911671	0.571711	0.612906	1.18717	0.722392	0.985592	1.13927	0.484954	1.3113	0.823718	1.379	1.24213	0.353664	0.659608	0.74033	0.862439	0.654554	0.708824	0.562847	0.353645	1.03937	0.623734	0.38559	1.1402	0.803366	1.47362	1.33754	1.57749	1.46784	1.82855	1.17185	1.28346
2_[1252][M]3+_1063.8364_1.89	0.996087	0.940853	0.670036	0.58334	0.611522	0.776207	0.97866	0.433613	1.0277	1.04282	0.868913	0.562309	0.73525	0.952968	0.940723	1.66625	1.97723	0.907536	0.669906	1.01925	0.53771	0.715697	3.00832	0.437725	0.535786	3.06606	0.947601	1.01627	3.88151	0.74275	0.610797	0.778001	1.06659	1.03819	0.815648	0.515052	0.672409	1.16356	0.930379	1.1873	1.8724	0.680353	0.624611	0.955739	1.45906	0.913762	1.10289	1.64005	1.09073
2_[1257][M]+_1065.0348_1.89	0.7237	0.77129	0.862213	0.873782	1.1098	0.725358	1.49207	0.69378	0.878766	0.909388	0.811819	0.500997	0.957956	0.810874	1.10378	1.88891	0.73553	0.661641	0.90714	0.993338	0.564785	0.967769	0.598105	0.58043	0.438998	0.971076	0.971199	0.512215	0.852523	0.786302	1.06887	1.05497	0.645883	1.03426	1.31007	1.35088	0.828864	0.497279	1.43159	1.27075	0.863643	1.01203	0.603664	1.82368	1.49337	1.15839	1.26279	0.648532	0.748668
2_[1266][M]+_1068.1045_1.89	0.966297	0.88284	0.796113	1.33344	1.36841	0.919783	1.16054	0.727771	0.967224	1.03709	1.12365	0.642135	1.14759	0.659579	0.805182	1.66159	0.991518	0.597523	0.628254	1.2111	0.576582	0.976468	1.00209	0.917614	0.733894	1.04677	1.11538	0.727015	1.58652	0.863074	0.850175	0.975705	0.765689	0.820338	0.984891	0.924541	1.1109	0.938344	1.22578	1.05259	1.19539	0.899115	0.885719	1.38856	1.68548	0.870599	0.924751	0.800064	0.915674
2_[1275][M]2+_1072.5214_1.91	0.596783	0.598873	0.865619	1.07732	0.735658	1.3066	1.51599	1.0015	0.77299	0.690938	0.581124	0.884191	1.01511	1.11553	0.865229	2.34897	1.02157	0.715536	1.53391	1.43134	0.425158	2.11021	1.06225	0.974881	0.914108	1.61629	1.20223	0.897301	1.12079	0.692979	0.613178	1.18129	0.811987	1.19114	1.21063	2.1614	0.982158	1.04932	0.534938	0.85271	1.36644	0.786833	0.886237	2.01244	1.45412	0.729131	1.08428	0.920311	0.539194
2_[1276][M]+_1073.0807_1.91	0.946379	0.952802	0.441206	1.10564	1.20305	1.25429	1.34494	0.494704	0.898486	0.920166	1.20245	0.532151	1.77991	0.556365	0.7226	1.18046	1.20623	0.800375	0.798116	0.626468	0.62807	1.85446	1.17824	1.31515	1.17743	0.922148	1.23348	0.640311	0.920686	1.08472	0.896962	0.645242	0.621857	1.31092	1.29351	0.882898	0.86807	0.919764	1.41469	0.869495	1.18207	1.11693	0.768409	2.40872	2.21137	1.1723	1.49684	0.860231	1.27419
2_[1298][M]+_1081.0175_1.88	1.54694	0.666463	0.570494	0.666198	1.31184	2.05434	0.796685	0.511508	0.951008	1.30699	0.913135	0.309041	1.0454	0.586025	0.817963	1.43733	1.32052	0.883127	0.638993	0.654306	0.606263	0.94891	0.94008	0.846078	0.616716	1.04385	0.855346	0.619227	1.10608	1.95543	0.79595	0.63143	0.516911	2.32503	1.13076	0.563305	1.71757	0.926022	0.832093	0.788966	1.4889	0.886242	0.720957	1.80794	1.56843	0.886287	1.16883	0.812993	1.14134
2_[1307][M]+_1085.0861_1.93	1.15771	0.729371	1.12492	0.863628	0.516034	1.24196	1.19245	0.613553	0.830708	0.656695	1.55695	0.743586	1.07428	1.6253	1.36425	1.06645	0.646843	1.15205	0.582617	1.01489	0.928483	1.16487	0.845694	0.590503	0.730358	0.971383	1.00808	0.777067	1.29718	1.8371	0.958053	1.049	1.1934	1.46093	1.04329	0.907676	1.4965	0.987513	0.622574	0.715925	1.13134	0.866096	0.890815	1.67098	1.28473	0.960144	1.21543	0.922847	1.51923
2_[1322][M]+_1089.9169_1.88	0.544382	0.980767	0.746952	0.788235	0.533354	0.925068	1.00239	0.968643	1.25748	0.282445	0.925193	0.582392	1.10373	0.849856	0.779782	1.31945	1.05738	1.00964	1.1409	0.75929	0.612276	1.28635	0.709256	0.582418	0.349136	1.08002	1.21629	0.901488	1.06836	0.815884	0.803147	0.740635	0.778317	0.932482	0.865123	1.50585	0.999673	0.507488	0.674336	0.724082	1.25336	1.18659	1.17407	1.28117	0.994085	0.672022	1.17048	0.860003	1.77394
2_[1328][M]+_1092.9976_1.88	0.736517	0.916769	0.568425	0.589052	0.785436	0.802298	1.10922	0.648468	0.421028	0.577916	0.822506	0.428766	0.916465	0.699338	0.676532	1.06936	1.11465	0.477325	1.25317	0.989026	0.612941	1.10412	0.752554	1.01694	0.591666	1.13684	0.654351	0.558837	1.12002	0.592771	0.794075	1.05645	0.672875	0.907964	0.97344	0.684868	0.755973	0.936598	0.703389	0.769204	1.40344	0.792594	0.579853	1.63746	1.45271	1.2214	1.76758	0.884658	1.10723
2_[1335][M]+_1097.9343_1.89	1.08427	0.458291	1.07875	0.634186	0.660906	1.85604	0.65176	1.17571	1.29478	0.450376	1.18127	0.713578	0.877356	0.955358	1.16373	1.18693	0.741136	0.521591	0.897349	0.844545	0.793861	1.3171	0.52579	0.791114	0.81695	0.818011	1.12903	0.748121	0.640598	1.0188	0.859309	0.732293	0.601343	1.48122	1.05677	1.03544	1.24997	0.569807	0.612109	1.60845	0.764096	0.77771	0.910293	1.13798	1.48372	0.522077	1.06192	0.588603	1.05937
2_[1340][M]+_1099.0831_1.89	1.26987	0.681224	0.782206	0.517747	0.693248	1.20892	0.632285	1.0554	0.444041	1.09563	0.659526	0.736611	1.36509	0.483726	0.708572	1.25569	0.943668	0.709449	0.714821	0.774056	0.690223	1.16241	1.23128	1.03522	0.835859	0.899167	1.11703	1.21842	0.731059	1.24418	1.05762	1.0762	0.867105	1.19646	0.752962	0.928687	0.748636	0.865813	0.900047	0.613676	1.28183	0.973865	1.11852	1.38199	1.06033	0.905496	1.53757	0.915271	1.2693
2_[1350][M]+_1103.529_1.88	1.22134	0.402157	1.05131	0.858063	0.23444	1.67896	1.12907	1.15903	0.711537	0.761051	0.769868	0.614255	1.16244	0.697186	1.60267	0.653542	0.986229	1.03388	1.00247	0.575577	1.32817	1.30226	1.0622	1.15101	0.522325	1.10173	1.9565	0.896941	1.2336	2.4061	0.971515	1.56828	1.01092	2.00924	1.24109	1.11077	0.910595	0.23292	0.382094	1.17814	1.32859	0.482834	0.842263	1.01338	1.23327	1.91422	0.957791	0.758656	1.58632
2_[1351][M]+_1104.1167_1.89	1.28585	0.853275	0.600078	1.01143	1.04718	1.95958	0.745658	2.04267	0.651186	1.19562	0.961091	1.04263	1.32843	1.64204	0.731251	1.4331	1.22686	0.693677	1.79772	2.09273	0.917786	1.81111	1.24886	0.435524	0.434844	1.14	0.895456	0.727556	1.72685	0.935855	0.952042	2.1007	0.756872	1.14437	1.02314	2.5715	1.49741	1.73433	1.1826	2.73273	1.77695	0.761202	0.722982	1.26268	1.15221	0.853402	1.08203	1.28473	1.12251
2_[1358][M]2+_1107.5721_1.89	0.433372	1.86015	0.744797	2.11248	4.64046	0.604488	2.00596	0.445499	0.878863	0.345499	0.810977	0.374755	2.24735	0.356322	0.741067	2.20606	1.04896	0.855777	0.666082	0.599558	0.928632	0.795307	1.63916	0.81999	1.44473	1.25183	0.979942	0.805046	1.80673	0.311436	0.899265	0.411933	1.35179	0.516934	1.01043	0.549256	0.245336	1.10987	1.29776	0.632171	1.42809	0.634173	0.660673	3.21823	3.19709	2.77597	1.34406	2.06825	0.936801
2_[1361][M]+_1109.1138_1.92	1.44313	1.34663	0.989855	1.45178	1.32285	1.63762	0.965547	0.578029	0.580716	0.981821	0.860445	0.564901	0.850038	0.740875	0.59556	1.7756	0.59771	0.78318	0.772322	0.841621	0.898659	0.859856	1.27702	0.989479	0.553445	1.34028	0.875179	0.980753	1.60874	1.68266	1.39117	0.75315	0.814059	1.05107	0.833483	1.05478	1.27295	1.06222	1.15805	0.373433	1.56595	1.37487	1.32178	1.69047	1.41823	0.898829	1.68006	1.26665	1.74223
2_[1365][M]+_1110.0007_1.88	1.25581	0.994621	0.515045	0.756832	1.07598	1.54641	1.30347	0.923794	0.914775	1.02002	0.768927	0.805166	0.917653	0.823615	0.872021	1.1827	0.882092	0.700377	1.08175	1.03414	0.835581	1.35967	0.957207	1.33448	0.702719	1.04309	0.947019	0.773605	0.953357	0.987758	0.923553	1.08071	0.732548	1.43974	1.08108	0.968475	1.39101	1.1503	0.780346	1.13115	1.20026	0.83078	0.664893	1.60924	1.63912	1.31063	1.37031	0.91822	1.24112
2_[1370][M]2+_1114.1356_1.92	1.0299	1.34545	2.22719	1.23886	1.54264	0.956034	1.23268	0.50233	1.74785	0.88381	2.45327	0.76047	1.69107	0.865443	2.24284	2.19865	0.860022	3.4049	0.798967	1.89998	1.15946	1.03143	1.1204	1.61508	1.18599	1.0301	2.52563	0.840253	1.18134	1.00936	1.65956	0.651959	0.926406	1.27405	2.99535	0.940721	1.07211	1.82308	1.45096	1.2002	1.11765	0.989087	1.20291	1.97746	2.30575	1.52925	1.4189	0.95816	1.01073
2_[1375][M]+_1115.9881_1.88	1.04987	0.485746	0.694833	0.702211	0.541518	2.07764	0.63899	1.15054	0.702438	0.702138	1.08675	0.747168	0.722428	0.881507	1.22711	1.00323	0.824786	0.787063	0.772331	1.17336	0.726365	1.38351	0.808482	0.608892	0.586193	1.34076	0.970444	0.839472	0.992352	1.29073	0.949522	0.942765	0.867141	1.53454	1.37576	1.36755	1.13069	1.09447	0.719977	1.5704	0.828096	0.608048	1.03704	1.03566	2.32193	0.86027	1.06722	1.19956	0.655371
2_[1376][M]2+_1116.0789_1.93	0.926329	0.699941	1.07116	0.883138	0.572835	1.74899	1.1598	0.329681	0.526757	0.952592	0.726148	0.723285	0.925831	0.797446	0.876919	1.09582	0.60877	0.822548	0.900464	0.684516	0.999793	0.916929	0.954874	0.538722	0.735906	1.10333	1.07134	1.73404	1.16282	1.01649	1.04	0.774325	0.713658	1.5637	1.45173	1.04502	0.992776	1.01237	0.633614	0.836947	1.07045	1.01249	1.14102	1.08734	2.26124	0.981884	0.825464	1.39158	1.2902
2_[1375][M+1]+_1116.9786_1.89	0.979649	1.00837	0.801411	0.712842	0.890173	1.06971	1.25187	0.681765	1.17177	0.693435	1.18351	0.328164	1.08455	1.22064	1.49768	1.87415	0.635582	1.13768	1.2038	1.02515	0.48443	0.872517	0.672515	0.839616	0.859091	0.892684	2.28551	0.630032	0.621006	0.912321	1.12999	0.802057	0.503837	1.29907	1.2964	0.831236	0.844976	0.26859	0.70723	1.04638	0.876433	0.972314	0.694122	1.47927	1.84243	1.65446	1.37924	0.699101	1.68482
2_[1392][M]2+_1125.572_1.89	0.67988	1.87001	0.594434	1.46533	1.81355	0.732291	0.770126	1.13919	0.685449	0.679713	1.0859	1.81084	2.04495	1.80689	1.07369	1.76204	1.21791	0.696566	1.94613	1.52966	1.27624	2.2483	1.14955	0.468412	0.344339	1.56948	1.01793	1.88255	2.31827	0.619577	1.07093	2.2582	1.59054	1.11169	1.07057	1.48199	0.501301	0.960678	2.14986	1.72358	1.34168	0.842098	1.15824	2.51188	2.14094	0.669708	1.42833	1.17609	1.36939
2_[1393][M]+_1125.8765_1.91	0.663369	0.691826	0.842961	0.397017	0.39156	1.35969	0.874072	0.246679	0.420681	1.12134	0.511599	0.340425	1.56291	1.47818	1.08726	1.96097	1.31742	0.834525	0.972556	1.36077	0.595763	1.00391	1.1732	0.726325	0.536507	1.00151	1.00339	0.961277	0.733599	0.60242	0.921986	1.18746	0.658193	0.754545	0.98612	0.33961	0.298392	0.440262	0.516498	0.975529	0.780051	0.662497	1.34088	1.56595	2.08822	0.992418	1.0517	1.01244	1.437
2_[1396][M]+_1127.036_1.89	1.04267	0.372304	0.829347	0.793909	0.656805	1.42574	1.48072	0.983324	0.972141	0.51787	1.15781	1.12903	0.923051	0.562607	2.10815	1.22538	0.763418	0.903612	1.15987	0.89184	1.00738	1.22223	0.756612	1.17073	0.549228	1.13171	1.64376	0.972909	0.743033	1.25767	1.85174	0.964391	0.701231	0.936736	1.93944	1.26016	1.32921	0.766599	0.487907	0.741383	0.987098	1.12404	1.19886	1.2619	1.26074	1.32752	1.74451	0.886903	2.00636
2_[1409][M]2+_1131.6323_1.91	0.856606	1.41742	1.02876	1.61963	1.04044	1.29863	0.769731	0.93888	3.13393	0.586672	1.41181	0.775858	0.990892	0.586363	2.76828	1.51731	1.07839	3.73451	0.79562	0.972936	0.650534	0.512183	1.19197	0.721102	0.715851	1.31942	3.55521	0.811423	1.59959	0.969749	1.2858	0.950012	0.885367	1.37465	3.21217	1.5894	1.03584	1.11805	1.17834	0.764891	1.09942	0.909056	0.533364	1.89578	1.7355	1.17809	1.95691	1.84428	1.11259
2_[1414][M]+_1133.1211_1.89	0.948633	0.939503	0.963568	0.933497	0.909581	1.52308	1.69185	0.913599	0.583118	1.05783	0.979828	1.445	0.984526	0.603345	1.23323	1.0863	1.22256	0.896193	0.892681	0.793818	0.741499	1.15411	1.16433	1.045	1.81624	1.56658	0.896102	0.947755	1.2366	0.977261	1.25291	0.761173	0.991908	1.35963	1.05709	0.979852	1.2885	0.737358	0.849257	0.73227	1.5216	0.693648	0.901616	1.57556	1.02356	1.41849	1.25909	0.938665	0.747861
2_[1418][M]+_1135.0654_1.9	0.930564	0.810819	0.597673	1.29267	1.36001	1.16421	1.23507	1.24735	0.645063	1.88329	0.857155	0.933022	1.07573	0.547501	0.89276	1.75037	1.5391	0.96011	0.966072	1.28266	1.05278	1.30502	1.55786	0.965357	0.789814	2.06524	1.38322	1.12895	1.62408	1.15748	0.828114	1.21137	1.00395	1.31561	1.25634	1.01139	1.48664	1.36402	1.09999	0.993066	2.05309	1.01083	1.06155	1.78312	1.21136	1.31022	1.11895	1.22503	1.0806
2_[1419][M]+_1136.0019_1.89	1.05715	1.32588	1.19117	1.08826	1.29439	0.733918	0.998355	0.609147	1.42734	0.585164	1.48706	0.888212	1.68637	0.774642	1.14419	1.34699	1.01105	1.24234	0.753929	0.87275	1.02291	0.942597	0.713914	1.09014	0.930299	0.828147	1.07584	0.9599	0.988829	0.633013	1.12102	0.933263	0.954218	0.897259	1.31011	0.935824	0.759521	0.726124	0.931803	0.937764	0.976761	1.15335	1.25509	1.56542	1.45217	1.31463	1.00132	0.506341	1.10965
2_[1425][M]+_1139.9192_1.89	0.463492	0.554697	0.768713	0.686553	0.622961	1.5474	0.967111	0.926573	0.64064	0.809123	0.729036	0.267692	0.804382	0.899611	1.29223	1.46236	0.966117	1.02196	0.981109	1.08771	0.46961	1.33549	0.765002	1.09795	0.275431	1.15839	0.848256	0.562006	1.11197	0.677571	1.17931	0.768862	0.457512	1.28641	1.11646	1.07212	0.927809	0.647823	0.653368	0.876072	1.30972	0.776742	0.660462	1.40026	1.56127	0.884593	1.21952	0.993155	1.29543
2_[1437][M]+_1148.9218_1.91	0.735662	0.663158	0.692868	0.606785	0.518612	1.73396	1.65241	0.753276	0.491176	0.951173	0.627058	0.300432	0.990653	1.04976	0.730937	1.584	1.27125	0.988338	0.771571	0.77031	0.773181	1.12664	0.800083	1.19495	0.430374	0.830659	1.28294	0.56021	0.692426	0.637148	0.559812	1.55922	1.04028	0.937831	0.785002	1.40503	0.986719	0.349029	0.879761	1.13802	1.09433	0.66839	0.684448	1.44617	0.985409	1.67334	0.971089	0.762825	1.099
2_[1440][M]+_1151.0735_1.9	1.19672	1.49243	0.744519	0.987068	0.703161	1.26826	1.81515	0.841246	1.1856	0.934816	0.901219	0.314789	1.11174	0.863696	0.764779	1.20371	0.92696	1.07955	0.8588	0.670492	0.647407	0.766638	0.743489	1.30457	1.75642	1.5584	1.11353	0.842617	1.08096	0.655027	0.612615	0.718821	0.514138	1.36705	1.31909	1.10136	0.849995	0.628892	1.09086	1.17752	1.02648	1.09948	0.654518	1.43954	1.79531	1.5364	1.14949	1.00146	0.83223
2_[1442][M]2+_1151.1248_1.93	0.96402	0.958029	1.04505	0.937766	0.72611	0.949971	0.752992	0.82026	0.944235	0.8003	1.83352	0.641053	1.01945	0.953159	0.889184	1.09663	0.555745	1.34224	0.791959	0.777082	1.14564	0.817832	0.462922	0.818943	0.671918	1.02484	2.03317	1.17002	0.674516	0.910416	0.710041	0.926519	0.86196	1.27154	2.02535	1.41603	0.801721	0.6815	0.822238	1.1279	0.627171	0.94453	0.808264	2.11399	1.38602	0.827479	1.03757	0.534731	0.791121
2_[1457][M]+_1160.9278_1.9	0.733706	1.03796	0.508311	0.585123	0.647968	0.847385	1.22411	0.848425	1.12581	0.41046	0.931685	0.458761	0.627822	1.39261	1.19047	1.76466	0.887224	0.930052	0.932724	1.43654	1.20127	1.2165	0.632951	0.693495	0.466864	1.11483	0.637357	1.50914	0.781437	0.500162	0.707066	1.10062	0.921111	0.615133	1.17548	0.796057	0.778053	0.560556	1.13237	1.03137	0.9685	1.13893	1.08412	1.92341	0.806041	0.977845	1.67867	1.34244	1.48079
2_[1458][M]2+_1161.026_1.9	0.427135	0.671623	0.758771	0.987805	0.491427	0.846109	0.884037	0.976758	0.903685	0.317645	1.00462	0.31185	0.869012	1.03023	0.843016	1.79301	0.701867	0.658097	1.07137	0.536672	0.425352	1.09354	1.32339	1.08769	1.07018	1.29867	1.42296	1.30304	1.52679	0.438123	1.33408	1.84862	0.822408	1.38851	1.21939	0.82546	0.815771	1.57116	0.852867	1.09049	1.0995	1.12918	1.52365	1.67253	1.22131	1.42322	1.54284	0.850088	0.735929
2_[1469][M]2+_1169.974_1.91	0.235676	1.58777	0.6028	1.56218	1.25494	0.435222	0.940079	0.437966	0.73455	0.24841	0.891552	1.46439	2.16921	0.460469	1.46786	2.25297	1.70892	1.17054	0.580504	0.636358	1.62011	0.760264	0.768533	0.42443	0.56456	0.891268	1.72394	2.17203	1.20945	0.406637	0.522804	0.6016	1.5207	0.397218	1.38416	0.508723	0.340493	0.793695	2.29266	0.645365	1.2639	1.08106	3.62384	2.27038	3.08561	1.00814	1.57645	1.27693	1.33918
2_[1475][M]+_1173.0314_1.91	0.528389	0.528176	0.92979	0.709617	0.722986	0.557022	1.08343	0.430784	1.37363	0.407794	1.35081	0.723116	0.768608	0.616862	1.3235	1.07633	3.32242	1.18972	0.737962	0.768297	0.814607	0.499094	3.55073	0.952442	1.20793	1.95242	1.42617	1.22584	2.45309	0.669652	1.1055	0.710612	0.524139	0.383116	1.0156	0.525475	0.34752	1.53847	0.789491	0.489452	2.81347	1.00142	0.993417	1.31962	1.52853	1.54018	1.18557	2.34726	1.0501
2_[1476][M]+_1173.9446_1.88	0.579978	0.79706	0.489466	0.792863	1.01104	1.03806	1.73604	0.685806	0.804075	0.990826	1.37649	0.456166	1.10967	0.624896	1.01065	2.20958	1.69337	0.526742	0.706225	0.739243	0.688502	1.30282	0.749015	1.3072	0.377636	1.54754	0.776697	1.01307	1.91808	1.31359	0.460765	0.677246	0.737195	0.995163	0.75878	1.3864	0.544028	0.816277	0.944477	0.935942	1.61856	0.604688	1.22764	1.42229	1.50172	2.22674	1.54758	1.66716	1.4665
2_[1487][M]+_1178.02_1.9	0.773531	0.903194	0.417209	0.661348	0.732524	1.11021	1.35776	0.809843	1.01636	0.403373	0.741722	0.688162	0.969979	0.981056	0.809059	1.64253	0.547561	0.544651	0.46605	1.02632	0.752676	1.69433	0.618274	0.627338	0.537024	0.668399	1.00247	0.760289	0.756448	0.985409	0.716139	1.06242	0.84274	1.0347	1.20039	0.88536	0.913948	0.424579	0.640185	0.917016	0.833205	0.779793	0.838609	1.62661	0.955314	1.9187	1.0911	0.762006	1.21348
2_[1489][M]+_1178.9666_1.89	0.893312	0.547474	0.63005	0.321516	0.337833	1.09942	1.25792	1.15878	0.684197	1.04899	1.07022	0.530724	0.538753	0.630277	0.666631	0.418511	0.758719	0.882779	0.724095	0.91365	0.424446	0.850147	0.996119	0.757818	0.665845	1.16532	0.673268	0.730419	1.16025	0.738602	1.07796	1.06919	0.469905	0.633098	0.7346	0.609679	0.668559	0.69101	0.418747	0.712449	0.837617	0.777937	0.651958	0.638011	0.614087	1.58637	1.98195	1.4284	2.4057
2_[1494][M]+_1180.0975_1.92	0.960731	0.901115	0.884685	1.41595	0.662618	0.928486	1.5797	0.774779	0.65772	0.511141	1.09985	0.774905	1.21539	0.821398	1.21812	1.11634	0.670494	0.729643	0.800358	0.560798	0.772728	1.02199	1.03156	1.06812	1.09969	0.748237	1.02779	1.47823	1.11681	1.05146	0.818031	0.864911	1.3499	1.03887	1.4332	1.08202	1.24883	1.32904	0.98723	0.810632	1.2343	0.746884	0.959644	1.98299	1.35137	0.942333	1.19564	0.706356	0.899832
2_[1501][M]+_1184.0579_1.89	1.16101	0.938218	0.561172	1.0204	0.641347	1.36122	0.709291	0.883461	1.4108	0.975163	0.970062	0.680584	1.23535	1.18489	1.08415	1.42695	0.623729	1.12112	0.94258	0.86124	0.764095	0.823633	0.635847	0.60352	0.611162	0.965112	1.30245	0.839709	0.653359	1.03961	0.862143	1.04469	0.944088	2.11067	1.52024	1.14964	1.32316	0.84081	1.06653	1.2069	0.711434	0.840495	0.895721	1.41677	1.3306	0.880489	1.07372	0.556184	1.1673
2_[1509][M]+_1188.95_1.89	0.915572	0.447294	0.50766	0.443231	0.940636	1.10269	1.51894	1.38063	0.819666	0.666213	0.820691	0.391415	0.948422	1.86956	0.624346	1.76561	0.730406	0.430115	1.88417	1.44445	0.476983	1.5134	0.496315	1.08718	0.905659	0.893391	0.942479	0.482898	0.738285	0.581674	1.24341	1.37353	0.557254	1.22104	0.808881	1.03287	0.714977	0.407157	1.08829	1.51794	0.906624	0.458671	0.837084	1.48474	1.24687	1.5041	1.53817	0.87872	1.41278
2_[1525][M]2+_1196.0274_1.9	0.251113	0.537361	2.92814	0.597784	0.51356	0.575542	1.37637	0.818757	3.39097	0.464287	1.67269	0.743584	0.552919	1.34856	1.42165	0.882252	0.821652	2.02201	0.679584	0.924648	0.794131	0.914271	0.769816	0.272191	0.369419	0.735959	0.93848	0.796568	0.688094	0.484749	1.28524	1.48413	0.958825	0.608433	1.93204	1.12989	0.508618	0.907105	0.978578	0.978898	1.28394	0.642634	0.963873	0.97102	1.10052	1.10689	1.55868	0.884345	0.833441
3_[255][M]+_523.223_11.81	1.05784	1.18365	0.950622	1.21253	0.563288	0.940696	0.586203	0.584609	0.484399	0.482845	1.24856	0.821089	1.02829	0.79631	1.09911	1.03315	0.754519	1.28435	0.897655	0.969398	0.840873	0.972307	0.579359	0.780339	0.800204	0.523579	0.523553	1.47777	1.62193	1.77268	1.74696	0.780975	1.16167	1.02447	1.01048	1.03666	1.45582	1.08616	1.07808	0.889998	0.943419	0.835894	0.688308	0.537142	1.35106	0.872658	0.723232	0.996225	1.30928
3_[316][M]+_569.2273_11.81	1.22495	1.01238	1.00685	0.933731	0.987611	1.12063	0.681192	0.418767	0.54128	0.630653	0.959434	0.760139	1.03132	0.966215	1.08368	1.37667	0.719186	0.983447	1.16071	1.33601	1.06769	1.60902	0.602166	0.757029	0.602466	0.429591	0.477087	1.63516	1.80282	2.35258	2.33632	1.56945	1.39595	1.06558	1.3317	1.77272	1.53194	1.07571	1.14695	1.01838	1.18214	1.14659	0.932684	0.995645	1.07283	0.868355	0.932142	1.21066	1.29488
3_[340][M]+_585.3532_11.88	1.18081	1.20984	0.960815	1.03496	1.27369	0.956337	1.19623	0.81995	1.12755	1.00485	0.88979	0.632883	0.896606	0.797755	1.40241	0.775102	0.684596	1.6737	0.902809	0.930624	0.843524	1.02485	0.918552	1.16997	0.725214	1.14313	0.822902	1.08048	1.36427	1.3221	0.908252	1.02895	1.02817	1.20064	1.50729	1.0641	0.989191	1.13645	1.5615	1.24787	1.55422	0.651909	0.748106	0.933122	0.627757	1.32057	0.921281	1.02114	0.719964
3_[346][M]+_588.571_11.85	0.991274	0.854703	0.849515	1.02803	0.900657	0.770587	1.47315	1.31355	0.692658	1.14758	0.771475	0.709726	1.21985	0.800104	0.48866	0.228741	0.482557	0.821982	0.912969	0.953074	0.46353	0.930133	1.3499	1.34184	1.11713	1.10617	1.05916	0.572725	1.04659	0.895453	0.755968	0.827291	0.426704	1.0888	0.925397	0.992385	0.863515	0.910805	1.08317	1.00287	0.973675	0.883317	0.479883	1.38142	0.584467	0.876335	0.917712	1.10152	0.983024
3_[347][M]+_588.6191_11.85	1.09339	0.898172	0.69579	1.16172	0.660583	0.6397	1.21383	1.20603	0.514261	1.24865	0.665375	0.896482	1.01209	0.87205	0.473064	1.41301	0.266164	0.824601	0.987429	0.561545	0.533966	0.993211	0.993735	1.08518	0.978039	0.960715	0.953673	0.795406	0.883908	0.997802	0.807347	0.94708	0.703107	1.47599	0.856017	0.986144	1.06797	0.52558	1.48598	1.04796	0.839374	1.069	0.541206	1.31418	0.62083	0.82283	0.775392	0.840307	1.12993
3_[352][M]+_593.1504_11.84	1.20185	0.837768	0.708956	1.03699	0.610022	0.638489	1.11874	1.32224	0.572594	1.58062	0.844678	0.871339	1.12342	0.471435	0.300223	0.276304	0.220593	0.826328	1.0611	0.409513	0.344346	0.806555	1.43551	1.29278	1.14826	1.21289	1.2244	0.655483	1.11792	0.738374	0.621579	0.713349	0.764984	1.46758	0.940493	0.783036	1.30599	0.695052	0.892109	0.828981	0.798266	0.892637	0.607668	1.53178	0.323252	0.716754	0.887446	0.893924	1.23636
3_[368][M]+_605.1334_11.82	1.64432	1.19516	0.942631	1.14935	0.836372	1.14734	1.08866	0.849958	0.881742	1.68371	0.724527	1.08032	1.27035	0.563213	0.650977	0.282921	0.524254	0.722113	0.69754	0.568114	0.518909	0.563159	0.634054	0.715045	0.84224	0.726078	1.03612	1.12236	1.27004	1.16761	1.05097	0.795471	1.09522	1.46953	1.18469	0.878766	1.19209	0.846552	0.731851	0.738485	0.725186	0.71228	0.593521	0.867951	0.673329	0.5854	1.10465	0.73982	0.814905
3_[382][M]2+_614.1282_11.86	1.51101	0.746816	0.589717	1.08238	1.34161	1.39741	1.69761	0.993678	0.851936	1.35832	0.901092	0.567056	0.796677	0.734163	0.581693	0.458256	1.10192	1.20209	1.00148	0.658457	0.467384	0.858875	1.22333	1.69823	1.22812	1.16081	1.24432	0.640339	2.44891	1.15167	1.05345	1.31906	0.493014	1.29741	1.02319	1.10576	1.10335	0.93077	0.41511	1.043	1.40129	1.01959	0.539395	0.420723	0.522355	0.624893	1.35804	1.03302	1.18807
3_[383][M]2+_615.121_11.86	0.950709	0.885473	0.474695	0.739431	0.768242	0.924419	0.926007	1.15306	0.7213	1.28808	0.903767	0.721982	0.949995	0.703294	0.46718	0.454154	0.397376	0.99391	1.44906	0.945279	0.508059	1.20036	1.01338	1.35463	1.07362	0.900374	1.00097	0.875988	0.990083	0.884385	1.06032	1.35025	0.737541	1.19418	0.867055	0.959859	1.05698	0.919561	0.998813	1.41625	1.10623	1.09156	0.785179	1.36613	0.578153	0.91596	0.877535	0.841297	1.78782
3_[391][M]+_619.6074_11.86	0.91507	0.756662	0.699199	1.15298	0.837369	0.695632	0.855473	0.885393	0.614744	1.22362	0.810475	0.89756	1.11593	0.561329	0.439076	0.461094	0.266363	1.14595	0.880557	0.502198	0.862269	0.864524	2.16366	0.78975	0.673995	1.47163	1.069	0.926736	0.833088	0.728908	0.611198	0.75524	0.859462	1.17368	0.885322	0.652478	1.14358	0.774736	1.00865	0.808581	0.816515	0.834779	0.765789	3.99432	0.821844	0.55162	0.852906	1.5168	1.21651
3_[404][M]2+_626.1073_11.85	1.29221	0.670752	1.47906	0.913808	0.654578	1.00293	1.51557	1.31474	0.930879	1.60938	1.29152	0.941996	0.640329	1.39604	0.76389	0.222665	0.267872	1.19145	1.13691	0.775055	0.610394	1.25265	0.994508	1.67629	2.18507	1.10423	1.28463	0.661861	1.00777	1.5379	0.961637	0.969252	0.92573	1.45131	0.891581	1.12046	1.45724	1.01482	0.799549	1.47908	1.10804	0.919487	0.778886	1.24437	0.632054	1.64248	1.00845	1.07541	1.56256
3_[408][M]+_629.131_11.85	1.11193	0.840677	0.959413	0.980021	0.917522	0.837015	1.21899	0.866404	1.13754	1.23439	1.02104	1.06598	0.943887	0.686724	0.90493	0.63923	0.465373	0.875626	0.799271	0.751872	0.631351	1.06987	1.10605	1.25166	0.89597	0.896769	1.08749	0.79245	1.24153	1.32315	0.820801	0.759287	0.946915	1.20511	0.990877	0.785977	1.14153	0.870276	0.723361	0.83489	1.00562	0.981018	0.830002	1.11607	0.618544	0.798613	1.07512	1.05269	1.15547
3_[446][M]2+_649.1225_11.84	0.693724	0.983925	0.635781	0.9679	0.545615	1.00523	1.53583	0.806506	0.653169	1.06877	0.540768	1.04764	0.598901	0.678967	0.780239	0.397612	0.429189	0.389018	1.56221	0.717491	0.87524	1.1686	0.621428	2.06003	3.41781	0.781175	0.684382	0.473717	0.550169	0.951106	0.804627	1.00811	0.68771	0.714039	0.265494	0.929861	0.78308	0.888728	0.565418	1.0082	1.01005	0.888013	0.900432	1.82087	0.461469	1.61902	0.72936	0.521778	1.12715
3_[448][M]+_651.1175_11.85	1.00797	0.654937	0.842999	0.535641	0.9793	0.796997	0.528517	0.531328	0.925235	1.14572	0.755112	0.729951	0.657677	0.655072	0.591979	0.528336	0.607474	0.612984	1.1088	0.696857	0.930026	0.895367	1.18411	0.605814	0.511982	0.913846	0.637113	0.721743	0.807774	0.72512	1.182	0.972452	0.952573	1.081	0.675668	0.642882	0.978319	1.15135	0.971151	0.966047	1.20524	0.846714	0.937591	1.17077	0.619847	0.653879	0.85782	1.11101	1.71196
3_[461][M]+_661.139_11.86	1.06257	0.890872	0.881309	0.976358	0.738295	0.876245	0.945354	0.875456	0.875848	1.32774	1.02018	0.896018	1.04638	0.682065	0.656928	0.567129	0.496139	1.04743	1.05469	0.837528	0.615687	1.09088	1.26073	1.11818	0.969719	1.08009	1.20724	0.664055	0.900243	0.86779	0.899755	0.906367	0.823851	1.05283	0.884022	0.872629	1.26323	0.895121	1.05352	1.03817	0.996132	1.09077	0.793144	1.47228	0.670405	0.821684	1.07397	1.07693	1.50837
3_[475][M]2+_667.605_11.86	0.80503	1.68785	0.74476	1.04066	0.66716	1.11792	1.16882	0.651074	0.666238	1.26551	0.818075	0.967548	0.641698	0.809474	0.610858	1.12583	0.244144	1.02122	1.13826	0.798594	0.428437	1.1651	0.745571	1.24025	0.983777	1.28553	1.14779	0.721322	1.12481	0.654278	1.23337	0.840547	0.698274	0.837038	0.525303	0.736132	1.18441	0.502006	0.733346	0.911249	0.677944	1.49992	0.499668	0.874369	0.404824	1.56566	1.11924	0.445789	1.96886
3_[482][M]2+_672.1284_11.81	1.11155	0.76307	0.947469	1.13442	0.686836	1.15383	0.912038	1.01551	0.835302	1.00624	1.14797	0.852235	0.876483	1.39972	0.748808	0.818911	0.712308	0.781468	1.21725	1.02009	0.568798	0.923195	1.72105	0.619851	0.59993	1.09882	0.987576	0.699055	0.771681	1.34755	1.69759	0.802282	1.13007	1.00648	0.987996	1.21525	1.09086	1.15438	0.816821	1.1573	1.4976	0.974314	0.804851	1.86165	0.909766	0.405596	1.27602	0.967044	1.40386
3_[491][M]+_677.1026_11.85	0.941188	0.660337	0.845909	0.884588	0.683054	1.1286	1.09298	0.803444	0.791689	1.74986	1.12468	0.957327	0.904202	0.790006	0.832478	0.792359	0.728394	1.08258	0.994701	0.81284	0.605479	1.25644	1.46269	1.28915	0.424196	1.31118	1.12207	0.93165	1.01671	1.29361	0.758558	0.812176	0.67345	1.56698	0.888133	0.84307	1.06363	0.875618	0.80316	0.848067	1.41006	0.828929	1.14273	1.33772	0.872411	1.14533	1.11744	1.0321	1.31738
3_[502][M]+_683.1261_11.85	1.41875	0.924064	0.979855	0.959988	0.633858	1.01546	0.66022	1.43662	0.938992	1.65225	1.17173	1.11754	0.841243	1.01237	1.0673	0.731329	0.485308	1.22996	1.15013	1.13724	0.875497	1.15443	0.926411	1.27728	0.829138	0.927951	1.49717	0.83093	0.766993	1.1788	1.17335	0.972129	0.991434	1.01322	1.28959	0.936854	1.30485	0.849096	0.781105	1.32881	1.03447	1.09124	0.798298	1.2637	0.574298	0.862133	1.08601	0.853124	1.3223
3_[518][M]+_693.08_11.86	1.06636	0.8755	0.90828	0.933389	0.791276	1.0549	0.654673	0.883502	0.910813	0.91881	1.0322	0.886382	1.18281	0.789768	0.777939	0.784557	0.872967	1.19882	0.733424	0.864926	0.679471	1.04435	1.35656	0.948397	0.728979	1.14054	1.41121	0.805475	1.33939	0.88023	1.16379	1.15858	0.759677	0.902434	1.24727	0.812045	1.20012	1.3768	1.01282	0.842455	1.50243	0.900397	0.836141	1.50648	0.859686	0.791003	1.13584	1.10343	1.31862
3_[534][M]+_701.0838_11.86	0.960843	0.966325	0.983825	0.646909	0.789475	1.07809	0.924613	0.96992	1.07292	1.0716	0.983952	1.20214	1.07062	1.00577	0.936198	0.921255	0.854419	1.16034	1.03851	0.947177	0.646495	0.946372	1.17871	0.973635	0.672414	0.837535	1.2936	1.18203	1.17505	0.94943	1.25324	0.895862	1.23267	1.10268	1.02565	0.915512	1.04207	0.817458	0.802093	0.931358	1.04574	1.04693	0.846089	1.13928	0.780427	1.09878	1.05436	1.09181	1.32731
3_[544][M]+_711.0916_11.85	1.10291	0.660708	0.693433	0.814493	0.768132	1.01934	1.02005	0.744261	0.874402	1.3976	1.02416	0.826976	0.884281	0.689052	0.554904	0.625196	0.598	0.927785	0.945748	0.798418	0.767861	0.94877	1.41168	1.23313	0.993258	1.27355	1.07183	0.837679	1.12995	1.22318	0.898352	0.88809	0.783559	1.51517	1.01597	0.832632	1.42972	1.145	0.874972	0.917596	1.12103	1.28022	0.851385	1.29555	0.584981	0.888591	1.10631	1.2977	1.58762
3_[567][M]+_723.1132_11.86	1.10921	0.837665	1.01321	0.853723	0.75054	1.00207	1.08675	1.04176	1.07983	1.37279	1.17698	0.860957	0.971181	0.822828	0.662847	0.799922	0.680392	1.07118	1.09483	0.945298	0.666894	0.985697	1.24424	1.07589	0.87953	1.01913	1.43529	0.774008	0.905503	1.20377	1.03065	1.04645	0.725008	1.06778	0.936835	1.10433	1.21963	1.01691	1.04271	0.982203	1.26353	0.957524	0.761538	1.30284	0.680186	0.815896	1.01399	1.15053	1.18037
3_[577][M]+_727.1763_11.85	1.15779	2.44127	0.962749	2.14494	2.17387	0.950493	1.13719	0.909883	0.934095	1.13041	0.961887	0.71666	1.83481	0.717141	1.09537	1.04671	0.420651	1.0973	1.08613	0.552175	0.487512	0.715776	1.19139	0.970063	0.809311	1.3744	1.14939	0.695754	1.30059	0.720341	0.943924	0.736411	0.931875	1.04354	1.05581	0.881401	1.04738	0.678642	2.20885	0.942118	1.31961	0.808284	0.388946	3.149	0.796567	0.685897	0.934668	1.01595	0.918678
3_[584][M]+_729.1296_11.87	1.34179	0.859845	0.784729	0.870993	0.811499	1.14196	0.874608	1.23717	0.834925	1.27925	0.827185	0.820911	1.02469	1.26632	0.81697	0.881681	0.767755	0.917992	1.52961	1.33535	0.645651	1.58218	1.24522	1.10476	0.852336	1.13047	1.15426	0.676247	0.952096	1.487	1.33955	1.20705	0.581049	1.00427	0.877341	1.35485	1.42624	1.03281	1.01222	1.26079	1.29175	1.36841	0.804758	1.34888	0.845028	0.848662	1.25499	1.07645	1.66519
3_[617][M]+_745.0935_11.84	1.33831	0.706987	1.33493	0.744876	0.658289	1.08712	1.33401	0.799621	0.874879	1.1678	1.19757	0.94023	1.00425	0.85384	0.825342	0.647499	0.709832	0.813203	1.20845	0.880013	0.592084	1.09247	1.30159	0.991656	0.855679	1.12204	1.14201	0.675937	1.21732	0.756924	1.30343	0.902041	0.885419	1.02943	0.902742	0.946552	1.68168	0.943773	1.02147	1.18072	1.37161	1.18801	0.690647	1.30814	0.844436	0.773596	1.43489	1.02326	1.44741
3_[647][M]+_761.0673_11.84	1.22308	0.909822	0.838248	1.17169	1.67549	1.18819	0.438858	0.522765	0.995133	0.933975	0.860291	0.854199	0.865433	1.20258	0.925173	1.66043	0.628094	1.01324	1.07937	1.0991	0.522759	0.833241	1.04077	0.473675	0.334415	0.892501	0.959674	0.449055	0.798165	0.950228	1.11669	1.14011	0.472632	0.899196	0.643461	1.01171	0.884415	0.541145	1.44186	1.40775	0.671092	1.12677	0.674138	2.07697	1.30986	0.51102	1.04103	0.886509	1.75159
3_[658][M]+_767.1636_11.83	1.29544	0.867745	0.714602	0.941009	0.714189	0.935752	1.03512	1.23607	0.625997	1.3648	0.848949	0.93497	0.512165	0.778936	0.584214	0.685778	0.621533	0.807585	0.947351	0.804373	0.574643	0.833186	0.347877	0.749462	0.904289	0.651644	0.51211	0.893516	0.603076	1.27416	0.640409	0.795764	0.986173	1.44166	0.994533	1.04736	1.19804	0.711903	0.216616	0.708529	1.14063	0.647372	0.498919	1.00474	0.36073	0.751515	0.990936	0.353945	0.650101
3_[662][M]+_767.6653_11.84	1.20024	1.20936	0.848896	1.74805	1.0394	0.918589	1.16409	0.936317	0.724077	1.30156	0.931878	1.1676	4.72039	0.80875	0.479997	0.603313	0.55394	0.721201	0.832325	0.738113	0.762102	0.757237	2.1767	0.801141	0.785317	1.39029	1.22515	1.06012	2.94026	0.939802	0.707902	0.942337	1.11923	1.23385	0.863293	1.04756	0.999972	1.25839	2.73784	1.05816	0.949679	0.817767	0.680881	1.0597	1.62377	0.549221	1.04377	1.89504	0.811522
3_[681][M]2+_775.6508_11.84	1.31346	0.764676	1.33065	2.74345	1.26645	0.658576	0.88624	1.02251	0.554848	1.24457	1.33322	1.28626	0.986029	0.750547	0.501713	0.496091	0.47981	0.700178	0.718281	0.36077	0.811766	0.777196	0.660077	0.732676	0.412268	0.97673	1.32976	0.859189	2.08084	1.12292	0.393765	1.31997	1.32222	1.27462	1.01108	0.66487	1.05404	1.76619	0.734851	0.960514	1.03487	0.52162	1.21299	0.727854	0.228202	0.26882	0.802233	0.538741	0.665093
3_[685][M]+_778.1591_11.82	1.19014	0.879871	0.632224	1.15058	0.840056	0.807901	0.700075	0.733506	0.909285	1.34484	0.908259	1.46882	1.07203	0.824279	0.638995	0.544693	0.51354	0.857204	0.743411	0.794671	0.942357	0.784048	0.830408	0.541759	0.817803	0.627809	0.98312	0.74856	0.964557	1.22553	0.791458	0.658973	1.36703	1.02328	0.795034	1.01521	1.26432	0.917685	0.871733	0.873789	0.873789	0.910688	1.19736	1.06892	0.348371	0.792839	0.923579	0.733784	0.94626
3_[704][M]2+_785.6354_11.83	0.799862	1.74291	0.786135	1.14687	0.709838	0.757577	1.06438	0.594012	0.911085	1.0931	0.892449	0.739182	1.06525	0.746419	0.550531	0.725151	0.503343	0.736049	0.644871	0.476526	0.467448	0.706103	0.953228	1.00869	0.956649	1.43205	0.844093	0.64026	1.37384	0.815366	0.89209	0.635536	0.459671	0.948811	0.77924	0.701352	0.949311	0.781594	0.823181	0.692673	1.20295	0.722036	0.319275	0.920683	0.883971	0.665044	1.16793	0.968815	0.994919
3_[716][M]2+_789.1357_11.85	1.54434	1.89184	0.69567	0.92741	0.720579	0.997546	1.21138	0.46016	0.804769	1.36286	1.24416	1.50372	1.18354	0.755386	0.824013	0.927585	0.435453	1.38195	0.697258	0.439553	1.23223	0.770526	0.326699	0.831178	0.866968	0.656107	0.601521	1.0959	1.012	0.759196	1.40846	1.00475	1.74956	1.12553	0.796814	0.745576	1.03619	0.436252	0.950721	0.798794	0.577778	0.88717	0.869023	1.01362	1.27051	1.00102	1.26278	0.391735	1.24383
3_[718][M]+_791.1062_11.87	0.934456	0.905766	0.772031	0.683496	0.700361	1.14057	0.94786	0.648257	1.06651	1.31553	1.3553	1.04924	0.878621	0.925919	1.00746	0.813112	0.604839	1.06435	1.13881	1.07967	0.843441	1.19989	1.01444	1.52835	0.834526	0.938903	1.47435	0.958629	0.795159	1.1442	1.21802	0.942547	1.00306	1.35319	1.23821	0.910529	1.41274	0.830816	0.820761	1.17133	1.02147	1.32204	0.954299	1.19456	0.790272	0.743889	1.31484	0.76711	1.88546
3_[733][M]+_797.1205_11.87	1.79557	0.915055	0.827302	0.943686	0.799582	1.88689	0.872325	0.731033	0.670817	2.07956	0.893979	0.777717	1.00248	0.917349	0.627306	0.925421	0.92722	1.00738	1.07223	1.06072	0.667372	1.12666	1.52986	1.13682	0.615304	1.04768	0.671716	0.621059	1.03305	1.28864	1.14801	1.09544	0.765059	1.13812	0.566526	1.06565	1.7661	1.02472	1.2048	1.15356	1.39389	0.893387	0.837249	1.34384	1.03231	1.44619	1.04988	1.15867	1.1254
3_[762][M]+_813.0844_11.83	0.88264	0.682004	1.37391	0.711158	0.872321	0.724103	0.717011	0.332943	1.36837	1.08205	0.790307	0.925801	0.92235	1.22241	0.730403	0.348921	0.652008	0.940255	1.08203	1.18315	1.04632	1.30327	1.21056	1.19597	0.991455	1.09102	1.02622	0.865029	1.0069	0.744245	1.26202	1.06492	1.24676	0.785352	0.650859	0.446072	0.729425	0.968358	0.741324	1.03112	1.45504	1.2399	0.913929	1.12693	0.777298	1.84008	1.40626	0.971346	2.47406
3_[833][M]+_859.0873_11.84	1.18132	0.628105	1.67617	0.988955	0.840664	0.975862	0.309226	1.18071	1.68364	0.523389	1.5917	0.62006	0.867236	0.943177	1.93706	1.17926	0.876853	1.66882	1.23687	0.834814	0.734353	1.63748	1.18809	0.552066	0.430919	1.29154	1.37058	0.682175	1.40538	1.06771	1.57539	1.16209	1.06886	0.506556	0.946575	0.739139	1.0196	1.46195	0.900236	1.39584	1.52114	1.21677	0.830348	0.924093	0.700346	0.630972	1.55673	1.50092	1.71725
3_[856][M]+_873.2196_11.84	0.749263	1.55784	0.674964	1.0793	1.30376	0.434511	1.03671	2.15741	0.634843	1.5169	0.510207	1.00365	1.17566	0.675777	0.720066	0.609455	0.26799	0.518229	1.9607	0.44956	0.518116	0.764752	1.01087	1.71141	0.970657	0.432401	0.70856	0.758679	1.08047	1.0631	0.790317	1.28716	0.481513	1.39073	0.807487	0.42011	0.687788	0.539107	0.986585	0.608	0.370168	0.431032	0.563244	1.19919	1.02216	0.595873	0.535525	0.402537	1.02963
3_[885][M]+_887.2114_11.86	1.23073	0.44631	1.02708	1.24765	0.337151	1.36572	1.33189	1.3723	0.968454	1.85805	0.870745	0.810397	1.37068	0.773246	0.571112	0.701586	0.324661	0.704809	1.05891	0.435482	0.449996	0.572249	0.775824	1.11082	1.32027	0.827443	0.84225	0.734656	1.12411	1.41698	1.23023	0.774728	0.705539	1.71147	1.07087	0.918167	1.40498	0.663799	0.432576	0.713146	0.805919	0.635455	0.503795	1.12997	0.626948	0.943973	0.865818	0.799131	0.863211
3_[890][M]+_890.2299_11.84	1.19708	0.713455	0.589687	0.444706	0.247522	0.506639	1.23656	2.08865	0.402096	1.81654	0.906209	0.720323	1.02817	0.35286	0.224454	0.244946	0.25994	0.857886	1.1154	0.362788	0.349386	0.750262	1.75444	1.50227	1.30516	1.41085	1.04626	0.700155	1.17627	0.599251	0.355615	0.6425	0.777539	1.72281	0.897647	0.738277	1.36528	0.547439	0.784382	0.755192	0.704849	0.764624	0.530702	1.69372	0.233465	0.591074	0.746683	0.829501	1.06338
3_[891][M]+_890.7326_11.84	1.26415	0.709097	0.323119	2.1787	1.22481	0.50803	1.70054	1.70178	0.65153	1.96718	0.793269	1.34227	1.06201	0.308504	0.198962	0.204886	0.166901	0.80463	0.950606	0.231538	0.358174	0.665244	1.72269	1.81733	1.23126	2.08751	1.69455	0.655383	1.02618	0.665474	0.48256	0.562523	0.79023	1.85718	1.36734	0.682888	1.46032	0.572785	0.714913	0.721195	0.744472	0.74809	0.474737	1.42195	0.297214	0.564864	0.789322	0.916738	1.09264
3_[911][M]2+_901.2218_11.85	1.03471	0.926969	0.794589	0.383363	0.591817	0.630222	0.816256	1.39498	0.561875	1.41625	0.773028	0.821356	0.342456	0.494762	0.426014	0.273026	0.221842	1.00758	1.21389	0.443946	0.335073	0.899391	1.50181	1.19985	0.429975	1.10675	1.64752	0.576221	0.939055	0.648517	0.782105	0.76881	0.689364	1.25525	1.12138	0.766146	1.32183	0.593147	0.955626	0.911293	0.70214	1.01843	0.64741	1.68336	0.186091	0.640007	1.04249	0.924788	1.61866
3_[916][M]+_903.2209_11.82	2.61447	1.01776	0.891689	1.6057	1.0886	0.918921	1.71965	1.77925	0.558118	1.91537	0.789007	1.18523	1.38621	0.569227	0.352347	0.352921	0.331483	0.432961	0.662895	0.294839	0.301182	0.550216	0.571354	0.744736	1.16207	0.635279	0.768839	1.3217	2.16387	1.26087	0.456037	0.901418	1.00992	2.10484	1.24606	1.11553	1.29336	0.867146	0.413888	0.687565	0.740959	0.384647	0.472729	0.744315	0.331085	0.552461	0.678716	0.433474	0.221012
3_[933][M]2+_911.2188_11.85	1.53872	2.27057	0.632174	1.04014	0.66887	1.19733	1.55363	1.36566	0.638207	1.62012	1.04589	0.904971	1.07263	0.771933	0.51892	0.32786	0.854952	1.31964	0.914873	0.476934	0.291642	1.02829	2.33573	1.07459	1.24199	2.65284	1.07173	0.779742	3.68235	1.2047	0.743104	0.853276	0.558757	1.60288	1.13967	1.18306	1.25236	1.8831	1.56825	0.943759	2.71228	0.825826	0.558072	3.17283	0.604385	0.829138	0.891132	2.44972	1.06053
3_[936][M]+_912.212_11.85	1.14684	0.775196	0.909148	0.450107	0.240145	0.775744	0.775661	1.11977	0.858867	1.62614	1.1088	0.756063	0.431803	0.468869	0.530961	0.303683	0.319218	0.862731	0.863902	0.535499	0.413364	0.949284	0.784259	1.26523	1.03567	0.932703	1.50768	0.604844	0.89717	0.776727	0.916306	0.664693	0.544715	1.28267	1.18262	0.666839	1.05181	0.739913	0.988558	1.10912	0.551561	1.04619	0.608026	1.57265	0.417651	0.814773	1.14496	0.990998	1.61808
3_[938][M]+_912.712_11.85	0.815881	0.893392	0.471697	2.50904	1.55022	0.56284	2.04032	0.998136	0.460355	0.94142	0.629779	0.980525	2.58494	0.854136	0.197044	0.357161	0.193761	0.874141	1.07273	0.546559	0.958739	0.795202	3.07614	1.49614	0.73239	2.63824	0.699702	0.743137	0.761271	0.554086	0.797953	0.968036	1.46632	0.848326	0.674805	0.938302	0.946763	0.867304	0.651766	0.50733	1.99232	1.13253	0.695447	1.4781	0.597236	0.550098	1.10181	1.22797	1.81556
3_[953][M]2+_917.6919_11.86	1.1766	0.799588	0.811574	3.05102	2.04066	0.736828	0.610923	1.19988	0.638692	1.48208	1.09192	1.43116	2.02263	0.60045	0.362895	1.01135	0.218364	0.846793	1.04321	0.56746	0.556994	0.819903	1.35571	1.35914	0.512054	2.27213	1.25465	0.703019	0.92895	0.717301	0.751486	0.827104	0.833302	1.51938	0.778578	0.725312	1.22538	0.688831	1.38399	0.32403	1.41654	0.977029	0.608112	2.23623	0.727791	0.478103	0.984704	0.847595	1.36316
3_[960][M]2+_920.71_11.83	1.22571	0.796817	0.88194	1.14812	0.4124	0.815635	1.11337	1.32221	0.582972	1.31656	0.846947	0.619124	1.81069	0.382423	0.28917	0.769686	0.0780484	0.694583	0.938331	0.446703	0.280928	1.268	1.56714	2.77233	1.06947	1.94805	1.18546	0.304137	0.910374	0.901348	0.59005	0.807792	0.526549	1.84943	0.633916	1.08144	2.12309	1.02522	2.82283	1.1067	0.794767	1.18892	0.335743	0.877855	0.516874	0.404442	0.741907	0.99624	1.24697
3_[965][M]2+_922.2062_11.82	1.31923	0.780748	1.12508	0.961352	0.781579	1.39299	1.64918	0.832347	0.855843	1.4123	1.18765	0.884836	1.10218	0.478458	0.684451	0.145199	0.361829	0.914159	0.591019	0.238906	0.21367	0.606252	0.526363	0.80457	1.00104	0.859053	1.2968	0.869117	1.47099	1.42231	0.972253	0.77312	0.931738	1.62193	0.860148	1.01829	1.03794	0.922782	0.520228	0.621305	0.886259	0.74761	0.437384	1.11303	0.57819	0.467013	1.3066	0.717367	0.903353
3_[974][M]+_925.2063_11.83	1.24862	0.854239	1.02511	1.08695	0.990576	1.00401	1.2273	0.911547	0.880428	1.33488	1.03604	1.00222	0.978366	0.762434	0.741214	0.5215	0.633923	0.783817	0.718102	0.582151	0.444092	0.753816	0.775759	0.803178	0.870651	0.737743	0.951789	1.05861	1.45303	1.16263	0.958598	0.898886	0.865567	1.04383	1.14055	0.84828	1.20982	0.992632	0.651762	0.755636	0.991989	0.680166	0.597656	0.720921	0.525757	0.665726	0.838517	0.795763	0.85855
3_[993][M]+_933.7105_11.85	0.898191	1.0646	0.657378	1.28237	0.861218	0.74612	1.63653	0.872535	0.972789	1.81958	0.571341	1.09627	0.819286	0.436863	0.377307	0.271968	0.554114	0.928639	0.911592	0.453275	0.730244	0.508003	1.82129	2.97137	1.11718	1.66716	0.955624	1.0543	1.18872	0.794843	0.982954	0.861646	0.834162	1.53832	0.874243	0.593881	1.15772	0.845025	0.792235	0.684438	0.940625	1.15319	0.517637	2.84381	0.659065	0.662175	0.94709	0.962235	1.25954
3_[1004][M]2+_939.1971_11.84	0.633081	1.60317	0.677447	2.58646	2.12047	0.440707	1.17213	0.925196	0.95031	1.08083	0.854481	0.346214	4.54994	0.920172	0.243661	1.86087	0.275493	2.28973	1.00546	0.835544	0.352811	1.26454	0.951035	2.19636	0.798795	1.2077	0.926949	0.308964	0.617307	0.610522	0.946957	0.847127	0.344089	0.737517	0.930938	0.71188	0.927182	0.890739	2.09029	1.31244	0.584646	1.00172	0.443859	6.68639	1.15114	0.36312	1.51715	1.08742	1.70254
3_[1014][M]+_941.1753_11.83	1.15963	0.926205	1.04324	1.03079	0.922329	0.775688	1.06452	1.16351	0.944445	1.35807	1.06705	1.0768	0.919841	0.747484	0.751966	0.624854	0.678473	0.916803	1.0494	0.810263	0.543849	0.926179	0.706408	0.829833	0.804011	0.704422	0.933519	0.831552	1.01786	1.06513	0.884266	1.07671	0.786103	1.41406	0.999279	1.10541	1.18354	0.849646	0.56981	1.06544	0.957201	0.685179	0.647497	0.726913	0.631963	0.740495	1.08522	0.658017	0.783505
3_[1023][M]+_947.1874_11.86	1.35047	0.882763	0.910653	0.971024	0.886948	1.30807	1.17284	1.01437	0.855163	1.66395	0.87853	0.780293	1.08858	1.13051	0.55498	0.881849	0.716548	0.754902	0.996192	0.845142	0.510515	0.986621	1.21052	0.728033	0.804812	0.943446	0.833015	0.741582	1.39098	1.27005	0.804568	1.13288	0.767804	1.1317	0.876913	1.15318	1.35542	1.19906	0.768558	0.987246	1.10645	0.639059	0.580038	0.96811	0.647861	0.876351	0.746024	0.87745	0.874812
3_[1041][M]+_957.1563_11.83	1.36927	0.809345	0.741232	1.02635	0.858919	1.00299	0.88314	1.32339	0.558572	1.32755	0.65588	1.24064	0.897836	0.926842	0.53439	0.693732	0.79904	0.478397	0.806165	0.638273	0.761974	0.595462	0.865732	0.910584	0.840693	0.67021	0.697984	1.07405	1.2216	1.09281	0.961796	0.885688	1.02274	1.21891	0.700384	0.822063	0.951084	0.854697	0.661035	0.845593	0.734584	0.650266	0.866751	0.945204	0.654028	0.640908	1.03606	0.808706	0.781961
3_[1045][M]+_958.6806_11.86	0.695597	0.992994	0.77354	1.33785	0.854269	1.49216	1.17642	1.05603	0.670013	1.46577	0.941566	0.866412	1.00031	0.808729	0.528502	0.641749	0.34791	1.00377	1.016	0.914087	0.499224	1.32375	1.49628	0.694345	0.51164	2.11918	1.04221	0.838037	0.895098	1.02295	0.753861	1.11142	0.643202	1.12393	0.617594	0.775053	1.92168	0.493085	0.816735	1.14737	1.08864	0.95204	0.733741	1.46841	0.623681	0.693805	1.2412	0.637847	2.00119
3_[1066][M]+_969.1852_11.85	1.43321	0.855482	2.29228	0.854734	0.937559	1.02234	0.958789	0.937402	1.2816	1.25371	1.39395	1.11107	1.04008	0.887394	1.83916	0.314555	0.482311	1.73537	1.16652	0.759722	0.672274	1.01979	1.07026	0.855142	1.0325	0.972756	1.38573	0.931545	1.39629	1.57811	0.755344	1.02225	0.480363	1.08041	2.34154	1.04804	1.30091	0.718737	0.803522	1.07132	0.995629	0.649955	1.00537	0.879131	0.579027	1.38664	0.975522	0.91268	0.767926
3_[1080][M]+_974.6784_11.84	0.678549	1.29634	0.580403	1.27406	0.711636	0.650448	0.625318	0.648026	0.597342	0.702405	0.887047	0.826736	1.64959	0.196211	0.686695	0.64128	0.859619	0.800549	0.899597	0.345623	0.983342	0.488052	2.40232	0.822561	0.893457	2.18929	0.672091	0.654939	1.48895	0.720467	0.408784	0.563956	1.14566	0.525479	0.66652	0.478307	0.49307	1.14107	2.13736	0.715376	2.09161	1.11169	1.06581	1.46061	0.555	0.788592	0.921197	2.35866	1.1891
3_[1087][M]+_977.1865_11.85	0.920301	0.512478	0.594885	0.793959	0.629631	0.886852	0.859918	0.529149	0.532563	1.11414	0.578693	0.540598	1.13395	0.769814	0.420773	0.362016	0.340289	0.655094	1.06937	0.540987	0.502842	0.912946	0.952494	1.22486	0.373509	0.789624	0.692456	0.543765	0.612979	1.02709	1.46049	0.756053	0.382351	0.615624	0.540792	1.03415	1.19174	0.798908	1.1028	0.584736	1.06869	1.21038	0.554852	1.45978	0.360519	1.11268	1.69905	1.26004	2.07707
3_[1088][M]+_977.6945_11.84	1.81385	2.26203	0.431214	1.20282	1.06857	1.39438	0.671595	0.462363	0.769491	2.02298	1.2087	1.39765	1.35252	0.675906	0.402796	0.411894	0.360165	1.39825	0.985885	0.557581	0.629025	0.772057	2.41521	1.08609	1.45155	2.05767	1.67037	0.520779	1.85214	1.21933	0.914179	0.692795	1.12677	1.72254	0.725904	0.704608	1.78642	0.832615	0.90498	0.774841	1.58419	1.71227	0.672195	1.61825	0.634931	0.504206	1.53083	1.24002	1.83632
3_[1106][M]2+_988.1828_11.83	1.1478	1.06146	0.696732	1.25014	0.968162	0.807819	0.69136	0.389304	0.745474	1.15126	0.577948	0.592488	1.66895	0.451971	0.312374	1.01802	0.270273	0.443085	0.38966	0.47563	0.670465	0.493377	0.659665	1.2771	0.877402	0.632641	0.605496	0.696635	0.395405	0.965359	2.55805	0.474658	0.545417	1.26776	0.751333	0.467109	0.890044	0.463463	1.20079	0.559008	0.923036	1.82733	0.456282	1.58262	1.07053	1.1768	2.54979	0.927688	2.75645
3_[1136][M]+_1003.17_11.82	1.27438	0.416596	0.560076	0.607441	0.595546	1.47216	2.13209	0.59281	0.645726	1.50544	0.560921	1.26512	0.648439	0.772017	0.361452	0.327155	0.733503	0.650012	1.00424	0.494708	0.994117	0.768263	1.19536	1.4992	2.75307	1.02711	1.10595	1.26104	1.53728	2.28627	0.77639	0.711221	1.45437	1.28388	1.15327	0.903998	1.6856	1.92059	0.519547	0.774939	1.2618	0.492264	1.04798	1.22914	0.474308	1.95854	0.85412	1.68829	1.0192
3_[1149][M]+_1009.1654_11.81	0.844218	0.720856	0.978964	0.841767	1.14146	1.12616	1.83362	0.665714	1.30199	1.00175	1.1458	0.829382	1.05794	0.634455	0.733811	0.414511	0.575339	0.584663	0.561464	0.593409	0.666973	0.691716	0.764065	1.04335	0.815379	0.650368	0.797232	1.06979	0.994412	1.32989	0.762517	0.968782	1.06491	1.12206	1.4767	0.745215	1.31119	0.81905	0.71014	1.00035	1.29257	0.728481	0.84388	0.640249	0.394767	1.0826	0.54206	0.471827	0.579655
3_[1182][M]+_1027.2526_11.83	1.31527	1.12383	0.652903	1.26615	0.815639	0.610726	1.25298	0.320726	0.516743	1.25497	1.18223	0.821847	0.816449	0.370357	0.664514	0.244616	0.53154	1.2177	0.643469	0.470512	0.282635	0.698282	2.57944	2.68976	2.34464	2.13485	1.00637	0.694985	0.647638	0.719687	0.634563	0.468697	0.774573	0.982052	1.01419	0.528722	1.08892	0.590668	1.12075	0.472974	1.06446	1.11237	0.410953	1.25938	1.11429	0.551727	0.629256	1.07001	0.719482
3_[1201][M]2+_1037.2788_11.85	0.788819	1.94995	0.432969	1.88156	0.974416	0.61261	1.33032	2.669	0.38059	1.46347	1.25187	0.917703	2.01997	0.876954	0.449085	1.68073	0.510068	0.838944	1.67031	0.764359	0.609347	0.843398	0.770728	1.19973	1.22914	0.564308	0.893939	0.482865	1.04643	1.08137	1.82093	1.73118	0.764203	1.17369	1.15245	2.26321	0.676949	0.490753	0.937491	0.604501	0.979164	1.00498	0.499875	1.88742	2.04935	0.879386	1.25098	0.926334	0.961958
3_[1214][M]+_1045.2701_11.82	1.26528	0.858052	0.648176	0.297501	0.643785	0.557464	0.905837	1.23648	0.683196	1.48528	0.797497	1.06156	0.935166	0.443419	0.414119	0.13343	0.272927	0.678195	0.885728	0.474731	0.503718	0.620363	1.31271	1.17082	1.29784	2.14859	1.08048	0.499646	2.63548	0.577117	0.370507	0.682077	0.916238	1.6541	0.939182	0.64043	0.902226	0.698062	0.488951	0.57489	1.55136	0.547005	0.703878	0.96248	0.120733	0.715809	0.812091	1.50143	0.334161
3_[1215][M]+_1045.7712_11.82	1.47643	0.877365	0.800406	3.3064	1.22625	0.535456	2.20791	1.35656	0.335479	1.22949	0.893736	1.38652	1.00097	0.413703	0.187211	0.339954	0.199921	0.359491	0.715625	0.412795	0.603264	0.681487	1.01497	1.22545	0.946122	0.823484	0.790617	1.6605	0.451772	0.737316	0.292918	0.728859	1.47779	1.55076	0.638411	0.896174	1.14191	0.615861	0.574672	0.831063	0.533943	0.537109	0.902187	1.17481	0.787133	0.441763	0.768151	0.366406	0.474458
3_[1219][M]+_1047.406_11.83	0.976803	1.31026	2.48654	0.885552	1.00535	0.758896	1.77007	0.940074	0.58463	1.11668	2.15131	1.13951	1.81951	1.13053	2.56839	0.952959	1.21833	1.21865	0.538546	1.3026	0.473015	1.21196	0.390415	0.764217	0.636738	0.619863	0.169068	0.570154	1.1353	0.573823	1.34373	1.55486	1.20798	1.39058	3.19825	2.43181	1.90633	0.681019	3.30375	0.991654	0.691206	1.003	0.927285	2.42221	2.18176	0.800611	0.985822	1.17486	1.2392
3_[1237][M]+_1056.7602_11.85	1.34928	0.751668	0.735424	0.977071	0.683229	0.827465	0.769075	1.23283	0.593034	1.63599	0.860554	1.27585	0.432851	0.655479	0.218891	0.0965399	0.406578	0.577045	0.851278	0.495507	0.57646	0.769048	1.37319	0.639188	1.00639	1.08738	0.996648	1.51167	1.10394	1.05647	0.669068	0.910014	1.27137	1.60231	0.746652	0.946683	1.32471	0.680468	0.188129	0.651927	1.30976	0.614836	0.659425	0.914713	0.195584	0.285418	0.81298	0.615151	0.56302
3_[1253][M]+_1064.2411_11.84	1.35644	0.904136	0.925011	0.9276	0.865941	0.895558	0.612663	1.84161	0.684557	1.5101	1.25828	0.861925	1.13771	0.957205	0.313967	0.156696	0.262642	0.496445	0.990454	0.496101	0.321516	1.14619	0.775344	0.562936	0.507799	0.777474	0.782767	0.581055	0.837805	0.876476	0.542042	1.22744	0.698595	1.35689	1.10805	1.23637	1.21586	0.962394	0.274324	1.10894	0.732531	0.823133	0.607542	0.269292	0.389857	0.29377	1.04729	0.414054	0.882622
3_[1256][M]+_1064.7469_11.85	1.64951	0.821573	0.564671	1.0114	0.552956	0.891424	2.27879	0.91786	0.802908	1.59719	0.714851	1.15899	1.27184	0.488087	0.281213	0.212823	0.192579	0.723041	0.668214	0.381789	0.482193	0.624614	1.7343	2.34154	1.87543	1.42322	0.967583	1.52059	2.07909	1.04559	0.711558	0.868735	1.59417	1.51172	0.731455	0.627136	1.11108	0.694796	1.55613	0.75177	0.707023	0.807324	0.848837	2.11571	0.42213	1.28331	1.11194	1.3962	0.90679
3_[1269][M]+_1071.3653_11.84	1.13035	2.20085	0.272816	2.71368	1.7265	0.667739	0.795505	2.23454	0.840164	1.18626	0.519018	0.190633	1.56845	0.467621	0.177441	1.43584	1.15333	1.15285	2.45354	1.49193	0.684859	1.09421	0.515903	0.295494	0.404005	1.25249	0.845211	0.635296	1.52691	1.49031	2.39385	1.03393	2.12551	1.7673	0.628099	0.593682	1.11884	0.62593	1.54455	0.754212	0.756356	0.86572	0.261769	2.72076	2.07367	0.621046	0.722925	0.476448	0.656055
3_[1271][M]+_1071.726_11.84	1.34646	0.254656	0.943097	0.99878	0.251641	0.609601	1.26189	1.01827	0.674549	1.91362	0.648674	0.603608	0.41606	0.792027	0.31914	0.0908005	0.196206	0.591737	0.854205	0.421832	0.231434	0.778514	2.24772	1.20494	0.835754	2.19021	0.796146	0.745434	1.4512	1.07332	0.549161	0.782092	0.402979	1.87462	0.877071	0.914445	1.54366	1.8163	0.104164	0.896336	2.26995	0.711689	0.345038	0.262951	0.337675	1.21823	0.729007	1.0925	0.623084
3_[1273][M]+_1072.227_11.85	1.23517	1.85386	1.15578	0.990504	0.686311	0.800017	1.14132	1.51938	0.978959	1.49638	1.24068	1.7809	2.53752	0.531536	0.453524	0.702849	0.162513	0.873532	0.860009	0.522949	0.485331	1.11832	0.370219	0.946002	1.11294	0.52996	1.51184	0.947771	1.33701	0.724545	0.604712	0.927248	1.43352	1.06861	1.76499	0.664046	1.00153	0.342576	1.21186	0.845552	0.363684	0.749935	1.20113	2.38659	0.513743	0.224138	1.06479	0.716962	0.876081
3_[1290][M]2+_1079.2342_11.83	0.950864	0.589349	1.10799	1.19155	1.15538	0.913971	0.834866	0.804752	0.576292	0.878974	1.28062	1.00104	1.2609	1.004	0.434203	0.303759	0.808508	0.866135	0.844489	0.4082	0.675638	1.12119	1.37844	0.239785	0.21581	1.77277	0.59294	1.05252	1.81481	0.957099	0.61589	0.914973	0.71457	1.06946	0.735271	1.26969	1.31019	1.17211	0.816954	1.08006	2.92157	0.872993	0.547809	0.447987	0.374549	0.317565	0.818279	1.56044	0.67534
3_[1303][M]+_1083.2195_11.85	1.71454	1.09927	1.14808	1.24892	0.365754	0.84435	1.35048	0.847727	0.749363	1.49146	0.699394	1.07236	1.10233	0.601901	0.385261	0.205277	0.24498	0.894907	0.717556	0.357195	0.467655	0.781425	0.995568	1.07212	0.822136	0.959494	1.0058	0.489145	1.10053	1.50609	0.862702	0.774062	0.609224	1.5539	1.04093	0.701718	1.08173	0.978283	0.335138	0.848151	0.417984	0.688541	0.647164	1.03239	0.386999	0.335837	0.776901	0.90663	0.780472
3_[1304][M]+_1083.7204_11.84	0.736768	1.51489	0.589454	1.1751	1.97286	0.496526	1.03637	0.69825	0.687287	1.1123	1.44018	0.976238	1.29321	0.53129	0.688718	0.646617	0.499236	0.731981	0.532082	0.453899	0.367935	0.62429	0.849638	1.12232	0.926326	1.39288	0.699946	0.686066	1.07459	0.453116	0.661527	0.736458	1.4118	1.03803	0.931351	0.617586	0.901151	0.91977	0.5977	0.545814	1.05981	0.799945	0.509317	0.779611	0.721148	1.83951	0.937324	0.754647	0.874831
3_[1316][M]2+_1088.3271_11.81	1.86094	2.04153	0.558985	1.95314	2.11089	1.17952	1.53946	0.808541	0.373199	4.05095	0.680423	1.21501	2.44016	0.456613	0.285688	1.95287	0.81311	1.0129	0.96875	0.432069	0.726622	0.660054	1.31567	0.823443	0.905463	1.62257	1.01164	1.12899	1.73183	1.19108	1.68183	0.260898	1.37001	2.03761	0.739625	1.01932	2.79313	0.648022	0.595218	0.675726	0.678496	1.31751	0.638563	2.67954	0.81686	0.599472	1.49045	1.19329	1.17665
3_[1329][M]2+_1093.7178_11.84	1.2563	1.17162	0.397455	1.9108	0.907866	0.927995	1.324	0.773685	0.474231	1.26841	0.207175	0.978103	3.10816	1.05098	0.519812	0.779368	0.672252	0.46648	0.451446	0.476736	0.664612	1.11579	0.730462	1.0483	0.527089	0.940123	0.313344	1.2203	0.715317	1.12858	0.664473	0.781432	1.12456	1.70844	0.411882	1.0524	0.855048	0.576846	0.664916	1.04777	1.55537	0.796951	0.79633	3.4834	0.990776	0.505101	0.829606	0.915288	0.698473
3_[1374][M]+_1115.368_11.82	0.858956	1.93834	0.827801	1.20497	1.00656	0.956643	1.61761	0.352279	0.221233	1.6636	1.03129	0.335517	1.92313	0.510569	0.894091	1.96741	0.124717	0.745123	0.67317	0.488346	0.51501	0.756743	0.384931	1.19588	0.943089	0.575287	0.434442	0.703948	0.614682	0.930838	0.36124	0.938263	0.527547	1.07017	1.246	1.29678	1.2693	0.497239	2.61655	1.09356	0.710263	0.450963	0.313201	1.00973	1.87687	1.38214	0.61681	0.786449	0.713584
3_[1379][M]+_1117.378_11.83	1.28407	0.677879	1.10205	1.27015	0.995812	0.886102	1.15382	0.61844	0.388235	1.04501	1.03623	0.747451	1.1365	0.645183	0.867719	0.497186	0.221962	1.4991	0.922342	0.791722	0.412661	1.00477	0.55715	0.783424	0.699052	0.339824	0.861883	1.62216	1.4873	1.76202	2.03981	1.04817	1.05542	1.36628	1.76697	1.19007	1.68711	0.804383	1.08838	0.871634	0.775699	1.14999	0.921338	0.345975	0.81356	0.708	1.18823	0.92618	2.19405
3_[1380][M]+_1118.2982_11.82	0.926553	2.43555	0.616184	1.27196	1.73906	0.475736	1.14608	0.859052	0.447518	1.1239	1.08709	0.800484	1.74465	0.909707	0.427989	0.83196	0.592771	0.792347	1.02211	0.612146	0.379375	0.691336	0.89846	1.09623	0.63796	0.718147	0.325474	0.454224	1.05301	1.06172	0.780088	1.03351	1.08465	0.962308	1.08059	0.999467	1.10301	1.00664	1.44521	0.464987	0.925177	1.1997	0.450625	1.56003	1.55048	0.522203	1.05549	0.808447	1.5144
3_[1403][M]+_1129.3335_11.84	0.949325	0.939069	0.527082	0.627441	0.320191	0.600376	1.07078	1.10394	0.281478	1.1665	0.60365	0.834034	0.496442	0.517527	0.449943	0.040626	0.472063	0.857434	1.1647	0.868037	0.445312	0.72527	0.503564	2.16995	0.690869	0.54276	0.723123	1.36007	0.885047	0.80453	1.85445	0.614794	1.34678	2.52185	0.842373	0.979067	1.35871	0.600901	0.600098	1.16204	0.867585	0.916315	0.523601	0.549058	0.394736	0.774302	0.956705	0.987031	1.55586
3_[1416][M]+_1133.5138_11.86	1.20224	1.01143	0.837815	2.86867	0.923341	0.405625	0.929502	0.815196	1.0975	1.30071	0.597766	0.521758	1.44827	0.473964	0.483097	0.752823	0.354881	1.19416	0.907683	0.599433	0.343896	0.730695	0.345473	0.63083	0.390697	0.590278	0.351175	0.83577	0.653933	1.10486	1.02356	1.11158	0.992387	1.63975	1.79771	0.88731	1.23351	0.366678	4.36255	0.685536	0.618701	0.847455	0.707383	1.81458	0.530736	0.303623	1.12946	0.294215	0.831568
3_[1447][M]2+_1153.3552_11.84	1.14017	0.65719	0.340601	0.64336	0.328341	0.183252	1.62322	0.631119	0.411163	0.950745	0.807537	0.554163	0.763606	0.401616	0.14245	0.374924	0.558192	0.850305	0.765618	0.223935	0.194168	0.558541	2.2045	1.77099	0.473273	0.622572	0.536281	0.918409	1.13868	1.34481	1.19816	0.764272	1.24373	1.56139	0.817275	1.03212	1.87784	0.882677	0.602219	0.567217	0.431155	0.865049	0.549897	1.5765	1.11969	0.422454	0.633716	1.61812	1.33568
3_[1456][M]2+_1160.4126_11.86	0.921588	0.441223	1.00932	0.295988	0.597369	0.506584	1.23846	0.97649	0.456189	1.20741	0.586137	1.82316	0.41996	0.335213	0.723937	0.557237	0.400722	0.616349	1.2748	0.696917	0.93625	0.779853	1.79994	0.629644	0.644967	0.815501	0.368152	1.95996	1.08169	0.635449	0.642143	0.585029	1.6427	1.27088	1.26074	0.799589	1.26236	0.474765	0.47406	0.770564	0.968643	0.693719	0.463719	0.598121	0.339696	0.43217	0.929729	0.739435	0.595401
3_[1503][M]+_1185.2839_11.84	1.04478	3.79779	0.394333	3.37386	3.30052	0.42409	7.55514	1.27698	0.233398	1.7412	0.554953	1.05612	5.25744	0.696449	0.552024	3.31984	0.896897	0.587261	1.05952	0.509149	0.488705	0.897675	2.33804	5.09954	6.979	1.27497	0.163813	0.88625	0.873861	1.29973	1.20471	0.64188	1.08191	1.05986	0.49434	0.815174	0.444026	2.26874	3.23204	0.340997	1.21819	0.452109	0.37623	4.22045	1.52845	3.88518	1.34029	0.709696	0.839339
3_[1506][M]+_1187.3129_11.84	1.29208	0.687688	0.501774	1.08681	0.474882	0.364525	1.58171	2.82366	0.379932	2.31021	0.708667	0.910243	1.14408	0.23081	0.143486	0.144829	0.129552	0.724548	1.18656	0.186378	0.205584	0.606245	2.32941	2.09972	1.83972	1.87836	1.668	0.54241	1.42736	0.429138	0.289803	0.508118	0.65926	2.37134	1.11879	0.562451	1.57067	0.540133	0.740766	0.591979	0.636374	0.607765	0.383946	1.80151	0.189598	0.550876	0.597105	0.840366	0.98951
3_[1530][M]2+_1199.309_11.85	1.08205	0.982541	0.470561	1.58828	1.90264	0.629124	1.22479	1.2461	0.615785	1.60029	0.677656	1.45193	1.17372	0.374017	0.243733	0.10229	0.152637	0.736657	1.08032	0.221085	0.465805	0.608428	1.59466	1.11197	1.07523	2.10926	0.957093	0.885693	0.686705	0.660882	0.513182	0.605175	1.0234	1.61819	0.829265	0.607651	1.2976	0.570082	1.05048	0.70078	1.3558	0.763707	1.06644	1.65007	0.305459	0.469209	0.734371	0.824308	0.999495
4_[104][M]+_401.1848_10.56	1.93098	0.920949	1.00341	0.909926	1.08629	1.23129	1.60259	1.46434	1.7229	1.70529	0.916888	2.57056	1.52811	1.80217	0.735557	1.12704	0.903182	0.866151	1.10707	1.86288	1.42049	2.20382	0.297707	0.550019	0.505584	0.604735	0.954669	1.58798	1.20626	1.43638	1.39665	1.23048	1.35862	1.42776	1.87324	1.56564	0.836761	0.787505	0.923952	1.1309	0.34089	1.14246	1.41389	0.927634	0.888105	1.10752	1.55736	1.14127	1.15199
4_[152][M]+_442.0893_10.56	1.26803	0.549208	0.330541	1.05009	0.927827	1.25427	1.75081	0.977496	0.375097	1.33508	0.372586	0.636973	1.14326	0.250502	0.101054	0.59484	0.107878	0.735087	2.07222	0.29649	0.248632	1.31564	2.03584	1.67334	2.17792	1.15094	1.05823	0.668089	0.824287	0.968421	0.36765	0.873841	0.947594	0.818924	0.753273	0.737681	1.30971	0.858668	1.50262	0.910474	0.930118	1.14371	0.226163	1.00638	0.205271	0.624485	0.340449	0.179975	0.281668
4_[366][M]+_604.428_10.55	1.52028	0.79411	0.858832	1.17749	1.14228	0.758873	0.917313	0.842742	0.534819	1.22363	0.746745	0.952341	0.897623	0.628568	0.355795	0.801892	0.453871	0.794279	0.846763	0.603687	0.655294	1.02092	0.866669	1.13344	0.974923	1.16462	0.973408	0.944662	0.995379	0.905958	0.744694	0.998786	1.08675	1.20018	0.782738	0.745416	1.29086	0.681769	1.23856	1.23661	1.1097	1.04148	0.533089	0.286038	0.204809	0.456221	0.651264	0.811865	0.906484
4_[370][M]+_607.1315_10.53	1.33376	0.811592	1.09252	0.920087	0.977552	0.88645	0.943524	1.03056	0.885291	1.15462	1.09837	0.633538	0.900499	0.589724	0.589971	0.887137	0.507623	1.28911	1.13676	0.819998	0.501107	1.25191	1.40668	1.1962	1.07675	1.35228	1.58799	0.834445	1.29773	0.996181	1.30371	1.04436	0.97886	1.47098	1.07895	0.86863	1.36898	0.91978	1.08886	1.14377	1.21385	1.54945	0.548273	0.963013	0.492153	0.650438	0.910351	1.12674	1.71678
4_[372][M]+_609.1452_10.54	1.23513	0.663977	0.628591	1.04484	0.824067	0.656259	0.988187	0.965274	0.530115	1.26754	0.780647	0.742746	0.992283	0.366031	0.192211	0.520995	0.202309	0.782204	0.986701	0.366992	0.335642	0.821954	1.48548	1.36415	1.31553	1.58485	1.14264	0.871049	1.30247	0.737634	0.721525	0.885566	1.09383	1.52407	0.923992	0.647269	1.16814	0.6561	1.07337	0.984648	0.944931	1.03545	0.274729	0.865312	0.147699	0.314573	0.545072	0.970368	1.0332
4_[415][M]+_635.6033_10.54	1.58395	0.779478	0.757259	0.272276	1.13056	0.739451	0.978328	0.975191	0.586389	1.20882	0.71373	0.83018	0.88248	0.480441	0.298661	0.538128	0.413644	0.672507	0.874282	0.528514	0.490663	0.892718	1.10238	1.01577	1.06992	1.34929	0.948918	0.928375	1.14456	0.912595	0.886775	0.989238	0.959337	1.2894	0.932427	0.643175	1.01686	0.666507	0.987898	0.988901	1.112	1.08789	0.356989	0.908485	0.241058	0.389074	0.792588	0.895005	1.28051
4_[433][M]2+_642.1032_10.53	1.28464	0.293021	1.03679	1.3051	1.32868	0.64717	1.31089	0.681003	0.964788	1.20015	0.833523	0.77781	0.548888	0.543682	0.680232	0.272626	0.156046	1.89703	0.555407	0.537024	0.529308	0.831842	1.06714	1.00047	1.44826	1.23175	1.97303	1.01293	1.15379	0.828917	1.03894	0.807229	0.988335	0.871177	0.912945	0.959495	1.05413	0.525372	1.51134	1.19144	1.19874	0.993247	0.351186	0.933507	0.206995	1.00179	0.714563	1.13878	1.14434
4_[441][M]+_645.1273_10.55	1.76897	0.755213	1.14181	1.59501	0.837614	0.93699	1.22653	0.790848	0.798941	1.48335	1.20515	1.5683	1.16424	0.624559	0.644409	0.653267	0.29197	1.18468	0.818167	0.539378	1.14111	0.843262	1.16983	0.942756	0.866222	1.28935	1.15179	1.4698	1.28397	1.29237	0.724954	1.01886	1.59779	1.43567	1.0866	0.814343	1.20191	0.950674	1.20878	0.817005	1.30712	0.901301	0.963135	1.0624	0.404297	0.740147	0.771599	0.476449	1.29632
4_[442][M]+_646.5959_10.54	1.24524	1.59361	0.89168	2.24989	2.15691	0.694418	0.457842	0.899956	0.686473	1.03175	0.994815	0.931705	2.16801	0.566586	0.444487	1.7893	0.195793	0.725932	0.809194	0.656424	0.868155	0.8496	0.378394	1.00754	0.328869	1.0269	0.909698	1.51811	0.54894	0.725503	0.934599	0.967585	1.32548	0.99509	0.926562	0.792323	0.801048	0.410434	2.41826	1.26109	1.09529	1.25851	0.690273	2.14225	0.771514	0.19744	0.796404	0.747349	1.24583
4_[450][M]+_653.1167_10.51	1.26788	1.04352	0.82645	1.30521	1.11568	0.714912	1.04947	0.720814	0.634717	0.709814	0.870555	0.891162	1.00922	0.490444	0.542391	0.587962	0.464426	0.813964	0.762352	0.691221	0.661427	0.72815	1.09928	2.50308	2.07733	1.19588	1.16119	0.827614	0.819695	0.785665	1.29251	0.848811	1.06009	1.00904	0.661186	0.692236	0.825591	0.768956	1.11478	0.957755	1.20335	1.09369	0.6032	1.1536	0.366063	0.744506	1.02788	1.03945	1.30139
4_[471][M]+_667.1057_10.54	1.69153	0.344118	0.851455	1.07185	0.58206	1.06562	1.84494	0.997809	0.566161	1.8845	0.886481	0.566236	0.384295	0.977121	0.482237	0.43074	0.449967	0.71945	1.17447	1.17813	0.908749	0.911284	0.739569	0.877156	0.753032	0.9394	0.964499	0.966389	1.07229	1.13551	1.2509	1.17926	1.16501	1.27253	0.769729	1.07242	1.58179	0.992728	0.900201	1.10171	1.14239	1.42238	0.527855	0.513143	0.441689	0.727925	1.14769	0.825905	1.33131
4_[485][M]+_675.1219_10.52	1.87031	0.889522	1.48842	1.01205	0.755509	1.37896	0.874192	0.896199	0.812657	1.9188	1.09447	0.632743	1.00853	0.748888	0.610793	0.877005	0.626425	1.0723	1.07395	1.17481	0.730113	1.03682	1.02403	0.630671	0.688775	1.25015	1.57089	0.820371	0.991462	1.42609	2.23018	0.971063	0.917334	1.46962	1.29411	1.03547	1.82225	0.855691	1.3987	0.918661	1.34151	2.1737	0.711702	1.07073	0.572724	0.589236	1.88316	0.924028	2.65865
4_[490][M]+_677.1341_10.54	1.52089	0.797374	0.840315	1.14789	1.0274	0.8824	0.917023	0.898963	0.697108	1.27954	0.944641	0.860611	1.02224	0.651675	0.448913	0.739929	0.430148	0.847906	0.937019	0.620503	0.558128	0.954217	1.07679	0.976748	0.853483	1.31046	1.11857	0.846407	1.08115	1.0442	0.931256	0.893447	0.914415	1.14958	0.891269	0.939436	1.26256	0.831271	1.07869	1.2114	1.24238	1.23965	0.523193	0.8983	0.354449	0.540698	0.84981	1.04704	1.21144
4_[519][M]+_693.1102_10.54	1.57917	0.988539	0.973896	1.11064	1.38608	0.858987	0.759761	1.1477	0.76481	1.34093	1.15678	1.04255	1.10935	1.13533	0.559368	0.730774	0.554871	1.19637	0.907817	0.761965	0.697361	1.09417	1.07855	0.983741	1.0159	1.13797	0.826005	0.90759	1.07653	1.09462	1.17315	1.25139	1.11419	1.16051	0.954715	1.0735	1.09949	1.02883	1.35971	1.40308	1.36712	1.60638	0.624436	1.17761	0.668118	0.826525	1.15883	1.06672	1.11587
4_[528][M]+_699.0818_10.54	1.3393	0.925645	0.986436	1.14287	0.884885	0.724545	1.00686	0.895734	0.74003	1.11486	0.791127	0.779432	0.916691	0.618203	0.649668	1.05264	0.771284	0.778403	0.929522	0.854826	0.647227	1.00941	0.859532	1.03548	0.992823	1.19279	0.95496	1.0045	1.16134	0.894365	0.995124	1.15903	0.870636	1.07656	0.664758	0.820283	1.0302	0.782983	0.956558	1.10868	1.58425	1.02534	0.646642	1.07963	0.488782	0.72173	0.900957	1.15719	1.08518
4_[542][M]+_708.0683_10.54	1.41159	0.876867	0.769806	0.966983	0.923057	0.977961	0.837411	0.833226	0.606472	1.38098	0.831467	0.732126	0.748906	0.601153	0.481753	0.801662	0.564795	0.828272	0.831515	0.698616	0.611496	0.978912	1.00857	0.89614	0.872303	1.35302	0.751047	0.79604	1.16989	1.17477	0.987979	0.857671	0.840567	1.16296	0.727418	0.867173	1.14352	1.05064	0.992696	1.0204	1.27657	1.14126	0.507291	0.955373	0.56162	0.556715	0.856599	1.0927	1.25649
4_[545][M]+_711.0816_10.58	2.08329	0.944154	0.665251	1.04476	1.04234	1.00472	0.908986	0.827495	0.511735	1.26967	0.555336	0.592957	1.04811	0.49971	0.372424	1.90226	0.354565	0.752969	1.09301	0.687267	0.894257	1.01492	1.0359	1.343	0.836158	1.00195	0.646558	0.864888	0.779102	1.04029	1.11513	0.963333	0.597317	1.5225	0.564137	0.909932	1.27585	0.507667	1.04657	1.43571	0.672888	1.08097	0.596117	1.55566	0.595738	0.664495	1.13415	0.659633	1.33834
4_[568][M]+_723.142_10.54	1.35789	0.87496	0.96883	1.07662	1.04646	0.93442	0.941539	0.777368	0.748016	1.27423	0.892639	0.8613	0.918209	0.611718	0.55092	0.818512	0.546739	0.800147	0.808077	0.642853	0.624305	0.887235	1.03449	0.941724	0.943002	1.14218	1.03734	0.850334	0.960944	0.913771	0.848215	0.856946	1.01662	1.10703	0.992678	0.757599	1.15937	0.746323	1.06761	1.05314	1.18378	1.06874	0.619706	0.972284	0.64656	0.632462	0.872137	1.10089	1.15903
4_[576][M]+_727.0863_10.54	1.15424	0.693808	0.871948	0.865573	0.890718	1.02245	1.03152	0.809958	0.607868	1.27074	0.981881	0.950577	0.766425	0.522885	0.381251	0.864642	0.608978	1.01157	0.969361	0.81369	0.846416	1.11409	1.49551	1.4065	1.13537	1.41476	0.995753	1.16271	1.29276	1.07417	1.10655	1.00815	1.14345	1.24912	0.926193	0.905758	1.32523	1.10256	1.11682	1.16302	1.2524	1.37633	0.739515	1.01909	0.497825	0.849439	0.980143	1.2746	1.59874
4_[603][M]+_739.108_10.54	1.19875	0.917407	0.969073	1.22094	1.13018	0.825129	0.956204	0.93452	0.685118	0.975498	0.969459	0.81334	0.926832	0.781468	0.611308	0.842989	0.569456	0.957188	0.974673	0.748064	0.622291	1.06336	0.971762	1.00786	0.823776	1.09615	1.05124	0.727473	1.07521	0.902838	1.02899	1.03566	0.818659	1.00159	1.10899	0.975271	0.956348	0.859707	1.13218	1.28257	1.20226	1.26714	0.534525	0.96274	0.469071	0.635798	0.782498	0.912684	1.06847
4_[610][M]+_743.1529_10.55	1.52171	1.14236	1.26501	1.18974	1.26874	0.928622	1.28524	0.650501	1.0759	1.20473	1.13446	0.719159	1.26564	0.576623	0.505063	1.29961	0.49862	0.893496	0.638699	0.570758	0.589707	0.748948	0.794608	1.03416	2.7198	1.10508	1.23354	0.731644	1.23951	1.06958	1.0336	0.83127	0.80657	1.30965	1.21532	0.771096	1.16434	0.675407	1.28252	1.09867	1.26968	1.08451	0.517121	0.502988	0.695019	0.596539	0.725498	0.829632	0.968679
4_[615][M]+_745.1248_10.54	1.8236	0.976382	1.01537	1.08247	1.09873	1.10487	0.939415	0.716166	0.759751	1.258	0.964462	0.862603	0.804362	0.945193	0.613806	0.884365	0.553565	0.850662	0.953206	0.892264	0.732672	1.03692	0.914386	0.820296	0.332772	1.01822	0.883367	0.896995	0.946596	1.02098	0.998339	1.02584	0.945517	1.00709	0.872157	0.957938	1.13306	0.946073	1.0374	1.1845	1.35379	1.12523	0.738205	0.926757	0.525308	0.623881	0.886913	1.08765	1.10317
4_[628][M]+_752.0669_10.55	1.76158	1.94179	1.01607	0.910072	1.50252	1.29339	0.65399	1.05017	1.32361	1.75086	1.34774	1.44834	0.665764	1.02825	0.398479	0.739271	0.349724	0.760604	1.42017	0.727913	1.21946	0.913268	2.00973	0.907956	0.503887	1.2674	1.02397	1.05323	1.12834	2.08933	1.15202	1.04844	1.18292	1.43269	0.713734	1.25365	1.3619	1.57724	1.05443	1.25847	1.87353	1.37379	0.909347	1.27639	0.49237	0.988738	0.985692	1.78141	1.62447
4_[642][M]+_758.0581_10.56	0.989657	0.63309	1.0758	0.453889	1.23001	0.88562	0.847896	1.00475	0.862049	0.998112	1.03056	1.04406	1.00098	0.894453	0.732429	0.370795	0.228559	0.820381	1.21617	1.02316	0.721375	1.13962	0.751765	0.760089	0.58862	0.771527	1.00742	0.773168	0.650715	0.787211	0.937148	1.47413	0.598245	1.10156	1.07905	1.00467	0.820871	0.556902	0.683278	1.39106	0.783654	0.81437	0.567682	0.522571	0.168321	0.51035	0.712901	0.784662	0.938979
4_[682][M]+_777.0642_10.54	1.33408	0.743974	1.15034	1.05524	0.993459	0.779937	0.487346	0.875639	0.850429	1.15576	0.919242	0.61435	0.786896	0.678078	0.785394	0.97713	0.672195	1.2611	0.804044	0.669477	0.739798	1.07817	1.01087	0.767088	0.312996	0.848909	1.00941	0.795705	0.871635	0.734678	0.946404	0.792245	0.697291	0.818982	1.14199	0.747091	1.11092	0.87328	1.14471	1.26529	1.31939	1.02125	0.657985	0.966419	0.234175	0.23421	0.847349	1.03743	1.33755
4_[736][M]+_798.0668_10.52	0.782869	0.982353	1.28816	0.877738	0.526473	0.694282	0.417569	0.572642	0.543769	0.741966	0.698702	1.71291	0.630154	0.756426	1.00439	0.984098	0.790187	0.518183	0.512381	1.24302	1.12048	0.751271	0.542687	0.467744	0.483556	0.642422	0.635196	1.17782	0.750789	0.860168	1.34187	0.889978	1.09909	0.751996	0.495177	1.16274	0.580527	0.850883	0.992888	1.12158	0.733776	1.15381	1.2076	0.942927	0.429576	0.488155	0.767673	0.957975	0.905788
4_[753][M]+_807.1004_10.54	1.63668	0.959956	1.06548	1.29204	1.19391	1.07781	1.02695	0.978699	0.898143	1.28818	0.96083	0.889026	1.03894	0.872048	0.756461	0.851769	0.607452	0.819078	0.890197	0.926286	0.765799	1.05049	0.852613	0.924286	0.989309	1.22403	0.789404	1.0098	0.994519	1.14209	1.04669	0.893352	0.860506	0.933681	1.0213	0.839906	1.51051	0.867765	1.2943	1.29721	1.34438	1.21931	0.754007	0.942335	0.634617	0.692738	0.664127	0.964892	0.977401
4_[761][M]+_813.1169_10.54	1.49222	1.02952	1.44628	1.11193	1.2755	0.976821	0.653594	0.726066	1.37297	1.23128	1.01244	0.871508	0.982426	0.927148	1.4443	0.922887	0.682714	0.962337	0.804713	1.20487	0.733402	1.05813	0.812479	1.0922	0.761014	1.07461	0.845187	0.707068	0.88062	1.28308	1.45836	0.99733	0.764583	0.881888	0.857252	0.937944	1.15572	0.762013	1.20191	1.01964	1.4291	2.1941	0.692541	0.913222	0.766844	1.03447	1.48015	0.927057	1.69015
4_[971][M]2+_924.2119_10.54	1.20671	0.445825	0.534115	0.39576	0.296871	0.932417	1.01309	1.04346	0.361553	1.54271	1.21582	0.750015	0.480097	0.793241	0.371121	0.352969	0.0981718	0.650379	1.36414	0.734481	0.360319	1.26442	2.11851	1.26105	1.12208	2.84415	1.41637	0.947812	2.11396	1.26109	1.1487	1.2671	0.954171	1.66165	0.747556	1.22642	1.66771	1.48195	1.2695	1.25228	1.00837	1.56843	0.212259	0.623658	0.3251	0.185552	0.797527	1.95858	1.70176
4_[988][M]2+_932.1877_10.54	1.32729	0.283018	0.598279	1.07849	0.35104	0.480615	0.992642	1.06909	0.627943	1.11287	1.09098	0.56364	1.06408	0.333631	0.248258	0.205058	0.111436	1.01244	0.898553	0.311694	0.451287	0.924347	0.861145	1.34176	1.30263	1.17943	0.841264	0.829606	1.01523	0.808804	0.844638	0.768275	0.975399	1.35758	0.655832	0.435909	1.22278	0.585597	0.473738	0.939224	0.353244	1.14163	0.182484	0.506352	0.290073	0.23309	0.59399	0.849397	1.0668
4_[990][M]+_933.1944_10.54	1.24997	0.716408	0.842902	1.04085	0.938728	0.750936	1.71828	0.688507	0.724132	1.20147	0.744488	0.889177	1.08349	0.348398	0.408179	0.652664	0.2137	1.00513	0.737925	0.361975	0.346605	0.744664	1.36125	2.73435	1.9537	1.53491	1.07559	0.903383	1.19459	0.734178	0.712754	0.774512	1.20867	1.50385	1.11397	0.501811	1.22725	0.693243	1.06563	0.819282	0.972359	1.21687	0.417284	1.04275	0.133865	0.815	0.622183	0.905232	1.03872
4_[994][M]+_933.7003_10.56	1.3827	0.89125	0.443461	1.00273	1.36663	0.561209	0.608592	0.994155	0.435359	1.29595	0.736963	0.844225	1.07914	0.387125	0.196216	0.555776	0.239845	0.495303	1.13173	0.478192	0.768891	0.90851	1.88223	0.675847	0.525153	3.39604	1.08929	0.890739	1.64745	0.797283	0.971688	0.788507	1.1078	1.37684	0.630069	0.772707	1.09703	0.89057	1.10664	1.06032	1.13486	1.0496	0.407468	1.00188	0.41191	0.166258	0.623148	1.34003	1.01378
4_[1008][M]2+_939.6794_10.54	0.927095	0.454339	0.837614	0.380888	0.332815	0.482695	1.00966	0.773533	0.419499	1.2136	0.870807	0.720071	1.02895	0.509015	0.131257	0.232236	0.140391	0.973913	1.30639	0.537542	0.497172	1.21328	0.77467	1.24715	0.874863	1.30647	1.06311	0.918359	0.430778	0.876534	0.910184	1.3208	1.05541	1.41152	1.30903	0.766842	1.0707	0.471491	1.40344	1.06193	0.361817	1.42223	0.195174	0.995036	0.22389	0.261623	0.551436	0.341574	1.17445
4_[1010][M]+_940.6807_10.53	1.04336	0.64401	0.829208	0.269647	0.746577	0.580308	0.990816	0.718959	0.487221	0.803826	0.910639	1.28624	0.369028	0.461677	0.285863	0.457947	0.0838219	0.587368	0.879876	0.360844	0.479785	0.948922	0.900921	1.22921	1.2301	1.77786	0.832172	1.36057	0.576878	0.600804	0.596605	0.997566	1.18999	1.43588	1.26969	0.614164	0.904131	0.836767	0.24429	0.932571	0.522345	0.861934	0.322431	0.831485	0.0889607	0.337732	0.50506	1.07922	0.913667
4_[1017][M]+_944.1867_10.54	1.38484	0.817856	0.832539	1.10154	0.916439	1.03244	0.891953	0.806345	0.806069	1.32504	1.22452	0.847541	0.421359	0.423787	0.190936	0.147482	0.265966	1.23829	0.812368	0.490366	0.394171	0.862345	2.23967	1.98564	1.94614	1.88165	1.20946	0.775457	2.05612	1.15128	0.771437	0.702248	0.483685	1.5315	1.4364	0.771051	1.37848	0.771988	1.12848	0.71543	1.89152	1.07213	0.230403	0.966191	0.104008	0.663228	0.557876	0.893739	1.00368
4_[1030][M]2+_950.6729_10.55	1.0029	0.745953	0.359852	2.44642	1.03675	0.306279	0.541919	0.638493	0.380218	1.404	0.607082	1.1083	1.44152	0.465208	0.414705	0.438329	0.319445	0.463775	0.951077	0.451438	0.80264	0.987986	0.898594	0.997589	0.521716	1.73201	0.736756	1.17023	1.99136	1.11223	1.34207	0.901676	1.18021	1.10167	0.572606	0.661966	0.938447	0.682055	1.30627	0.978169	0.545419	2.23707	0.762385	1.0476	0.513232	0.189981	1.13039	0.866322	2.26163
4_[1034][M]+_952.1747_10.54	1.73882	1.01437	0.530667	1.64525	1.27753	1.09287	0.820892	0.716711	0.644993	1.42552	0.618451	0.716278	1.4502	0.486934	0.322521	2.78	0.0714746	0.691997	0.737295	0.401273	0.419759	0.68012	0.640424	1.21014	1.00987	1.09201	1.17719	0.972758	0.616731	0.96188	0.891283	0.778099	0.516114	1.63886	0.592247	0.704929	1.47816	0.358936	4.70526	0.81922	0.432413	0.968458	0.225564	0.833969	0.598122	0.100321	0.646231	0.402957	1.0815
4_[1053][M]2+_963.6738_10.55	1.06886	0.297035	0.593406	0.562277	1.4192	0.907035	2.15238	0.915155	0.490632	0.819669	0.984025	1.41281	0.610171	0.725972	0.263707	0.505298	0.189054	0.521653	1.00713	0.939525	0.742786	0.872258	0.985318	1.60402	0.768154	1.43823	1.02916	0.882476	0.817807	0.702671	0.721386	1.46168	0.995919	0.722582	0.681371	0.983018	0.863714	0.982152	1.35935	1.21469	0.719525	1.04812	0.390184	0.26291	0.10013	0.44391	1.00578	0.783131	1.21858
4_[1061][M]+_967.1844_10.53	1.41467	0.219607	0.782982	0.961112	0.737402	0.782557	0.73248	1.16449	1.32786	1.47054	0.844782	0.949894	0.401806	0.493597	0.445202	0.659097	0.181931	1.45836	0.726559	0.560416	0.452898	0.946595	0.60592	1.83711	1.84028	1.01974	1.36998	0.744972	0.499869	0.982253	0.784288	0.850797	0.867399	1.14355	1.53102	0.814722	1.16003	0.533101	0.386754	1.12178	0.88243	1.19146	0.303326	0.291941	0.179767	0.82126	1.11782	0.852498	1.66805
4_[1062][M]+_967.6804_10.55	1.41881	2.24153	0.848156	1.03742	0.620459	0.788042	1.0839	0.718386	0.542682	0.996499	1.28434	0.960691	2.37524	0.383539	0.328271	0.670621	0.343217	0.667034	0.771317	0.342613	0.652879	0.741368	3.23148	0.789769	0.544291	2.67176	1.55188	0.759081	3.34489	0.789067	0.783135	0.655118	1.03174	1.07	0.557839	0.652569	1.02438	1.02784	2.64894	0.810661	1.06063	1.03882	0.524125	2.5304	0.386805	0.187307	0.524041	1.50228	0.968396
4_[1078][M]2+_974.1809_10.57	1.04358	0.631857	0.879146	1.75779	0.41769	0.674059	1.07009	0.823025	0.62946	1.07574	0.782621	1.07496	1.0673	0.523968	0.337126	0.11857	0.27689	0.668649	0.76833	0.469747	0.690536	1.09317	1.82973	1.01631	1.15147	1.48386	1.09494	1.17997	1.68354	1.00453	1.70968	0.896365	1.09801	1.07175	0.623451	0.670597	0.980588	0.804993	0.493653	1.26447	0.975274	1.3384	0.403829	0.770264	0.382594	0.58175	0.83988	1.75215	1.12362
4_[1091][M]2+_978.1806_10.55	1.31198	0.721485	0.671761	1.20632	0.470845	0.870354	0.804742	0.906401	0.771596	1.14919	0.554049	0.862995	1.02656	0.751088	0.317522	0.693461	0.144061	0.635642	0.951972	0.573931	0.489924	1.2707	0.966018	0.644159	0.420542	1.18897	0.737098	0.615791	0.969997	1.3658	0.748477	1.01545	1.09193	1.2424	0.749112	0.583674	1.31868	0.485298	0.285764	1.19992	0.52696	0.985198	0.483176	0.899808	0.141946	0.222193	0.727405	0.946609	0.944516
4_[1094][M]2+_981.6856_10.52	2.36309	0.811089	1.09217	1.23935	1.04206	0.945623	0.922237	0.80102	0.909838	1.20482	1.17035	1.08678	1.22164	0.82216	0.826517	1.63707	0.49237	1.11806	1.06928	0.843144	0.735147	0.896167	1.71718	0.920912	1.03928	1.17001	1.17314	0.747179	1.24843	0.981235	1.7639	0.983234	1.04927	1.35728	0.829183	0.934464	1.39942	0.940863	1.55983	1.03232	1.08092	1.45517	0.742348	0.835878	0.689063	0.37675	0.526314	0.719754	1.94933
4_[1097][M]+_982.6703_10.54	1.20128	0.821074	0.481854	1.28249	0.902965	0.919776	1.03995	0.83517	0.439828	0.896891	0.550706	1.35338	1.03954	0.649853	0.224694	1.09852	0.151757	0.812752	0.713681	0.571118	1.01933	1.0301	0.957791	1.85157	0.759718	1.09539	0.940355	1.88635	1.0425	1.21669	1.00914	0.813669	1.52391	0.917508	0.813754	0.662439	0.900966	0.960667	1.24936	0.913274	0.647461	1.68122	0.971401	1.08037	0.497338	0.433688	1.09082	0.330404	1.20076
4_[1099][M]+_983.1719_10.52	0.879231	0.940283	0.946343	1.01618	1.14663	0.596428	0.368302	1.37275	0.567294	1.11813	1.40906	1.47812	3.12187	0.891812	0.251406	0.894722	0.277824	0.774565	1.14268	0.600564	1.09159	1.40898	1.09862	0.480659	0.429121	1.80939	1.0828	1.12768	1.00234	0.725533	1.15977	1.31581	1.91755	0.991385	1.0001	1.2184	0.980297	0.762386	3.63114	1.97111	1.83618	1.03457	0.801809	1.18393	0.412487	0.221279	0.729967	0.881513	1.50697
4_[1118][M]2+_993.6633_10.52	1.12046	0.757958	0.767718	1.13082	0.373879	0.867868	0.926343	0.635547	0.627855	1.32795	1.20584	1.12949	0.400616	0.490124	0.581602	0.265514	0.185517	0.719827	0.60978	0.540126	0.651377	0.939778	0.59367	2.33845	0.953645	0.998105	0.742571	0.87273	0.528924	0.717669	1.05265	1.02999	0.92531	1.40352	0.606877	1.19394	1.09726	0.356651	0.816139	0.906125	0.376409	1.39217	0.479985	0.416729	0.126923	0.471842	1.18051	0.935374	1.5261
4_[1121][M]+_995.1654_10.58	0.698963	0.592787	0.935489	0.850815	1.98956	0.622034	0.568262	1.04232	0.590021	0.920741	1.31608	0.549267	2.62693	0.834846	0.292729	0.621601	0.271805	0.652201	1.0465	0.372855	0.466221	0.935275	1.04207	1.67857	0.601357	1.31615	0.857556	0.751436	1.04656	0.737957	1.12133	0.808869	1.05471	0.953469	0.619304	1.36012	0.852892	1.05694	0.541418	1.257	0.938874	1.35112	0.412242	0.757785	0.517326	0.292389	0.732833	0.823482	1.46043
4_[1154][M]+_1012.1729_10.51	1.40856	0.859934	2.30025	0.577278	0.890474	1.31473	2.23495	0.859118	0.648971	1.21599	0.70015	0.761367	0.595391	0.927262	0.827993	0.678943	0.456216	1.07211	1.07497	0.808452	0.601112	1.07002	2.0903	1.53091	1.16057	1.49747	0.922189	0.505221	1.48478	0.885585	1.23222	0.784044	0.761813	1.16158	0.921809	0.621877	1.29299	1.0101	1.22206	1.50498	1.87908	1.59954	0.426489	0.4035	0.247655	0.727666	1.00033	1.54653	1.21743
4_[1221][M]+_1049.2234_10.55	0.852322	0.464597	0.293313	4.0291	1.70332	1.10752	3.76918	0.848681	0.197539	1.27555	0.5308	0.510226	0.988815	0.220914	0.136844	0.46709	0.162183	0.481654	1.4229	0.26188	0.227217	0.581477	2.08537	3.65581	4.57909	1.08574	0.862862	1.05392	0.389936	0.694021	1.13756	0.878996	1.19788	1.17391	0.354726	0.490097	1.12086	0.377631	5.43796	0.577086	0.408384	1.14399	0.168768	1.49035	1.57136	0.728091	0.711264	0.386492	0.407068
4_[1229][M]+_1051.2388_10.55	1.00581	0.542633	0.274454	1.20972	0.717379	1.01664	1.94906	0.894668	0.306233	1.3652	0.548932	0.787251	0.870009	0.173056	0.09025	0.463956	0.0818846	0.745595	2.65568	0.182755	0.263868	1.02872	1.83723	2.34934	3.38611	1.9103	1.28807	0.788763	1.05931	0.615506	0.408744	0.611548	1.08956	1.13334	0.742399	0.677577	1.18639	0.656013	1.54495	0.951532	0.887182	0.980154	0.175629	1.0274	0.111095	0.400634	0.270417	0.454935	0.321796
4_[1251][M]+_1063.39_10.51	1.10667	0.933414	0.788801	1.78698	1.06199	0.909165	1.47923	0.875972	1.18826	1.04776	0.507134	1.38982	1.98268	0.364901	0.492398	0.83543	0.232976	0.75097	0.942824	0.628065	1.09871	1.14165	0.99325	0.540387	0.907827	0.779515	0.804719	2.3666	1.38442	1.30839	2.06072	0.904742	2.29175	1.39106	0.799329	0.89529	0.661939	0.449988	0.758006	0.695717	0.708769	0.819158	0.834175	1.00609	1.12268	0.283679	1.022	0.4772	1.77751
4_[1288][M]+_1078.3535_10.53	0.557629	0.421214	0.324707	1.35145	0.959649	1.14082	2.59541	0.985058	0.507349	2.09138	0.275546	0.955827	1.25242	0.55149	0.290163	0.735889	0.412831	0.367516	0.761546	0.73751	0.553826	0.645182	0.242809	0.772166	0.299463	1.24874	0.354817	2.83477	7.00981	3.1517	3.15534	0.983064	0.611992	1.18854	0.58571	0.916257	0.440822	0.582252	1.27501	1.21188	0.770249	0.532308	0.974832	0.484362	0.512503	0.211917	0.519774	1.14313	0.929293
4_[1436][M]2+_1148.83_10.53	0.967086	2.39273	1.71434	3.32771	1.10762	0.742478	1.6032	0.557064	0.898387	1.10105	0.0551954	0.625082	3.54919	0.912567	0.395305	3.94292	1.55948	0.352886	1.6916	0.747892	0.8781	0.741562	1.7272	0.630174	0.859713	2.88093	0.535674	1.37961	18.3495	2.04817	5.78992	0.987808	1.82645	1.05799	2.40948	0.980642	0.385767	3.73339	2.20994	0.720077	3.59149	1.32244	1.51812	6.84152	4.23309	0.328144	4.04129	2.38889	0.823983
4_[1459][M]2+_1161.7337_10.54	0.853932	2.14059	0.384862	3.55657	1.07483	0.626153	1.73403	0.36921	0.401934	1.00674	0.418268	0.643426	1.8516	0.345109	0.414658	1.71837	0.230075	0.266897	2.07981	0.0905465	0.0797051	0.934102	1.52902	1.81578	2.22581	1.53706	1.22057	1.25742	0.755438	0.531489	0.356266	0.863816	1.07762	1.11766	0.206052	0.24355	0.761059	0.546313	2.80133	0.948982	1.00154	1.02243	1.57699	4.68691	1.73349	0.144292	1.01138	0.399338	0.624793
5_[54][M]+_338.0392_18.19	1.30899	1.01386	1.13438	1.07319	1.10172	1.21806	0.947891	0.982202	0.906096	1.36535	1.24599	1.38061	1.07362	1.12102	1.25191	1.15541	1.17426	1.1882	1.10968	1.02092	1.36417	1.19582	1.21447	0.975307	0.871705	1.00427	1.1187	1.22148	1.1492	1.55844	1.19317	1.25712	1.19128	1.22447	1.04107	0.998981	1.39523	0.974251	0.910742	0.866904	1.19703	1.0252	1.3897	1.12998	1.21092	0.844933	1.06366	0.952756	1.25351
5_[108][M]+_405.0234_18.2	0.849709	0.861867	1.22849	0.949804	1.14348	1.02465	1.19984	1.16354	1.11818	0.942973	1.39012	1.02575	1.01268	1.10794	1.50169	1.18822	1.25908	0.828092	1.06791	1.22019	1.16274	1.45545	1.14762	0.85667	0.814667	1.09549	0.988914	1.36386	1.13774	1.09499	0.755336	1.29007	1.49842	0.741489	1.11621	1.2069	0.96582	1.00437	0.894943	1.36556	1.30643	0.960945	1.36994	0.94768	1.08509	1.24518	0.93307	0.98361	1.22966
5_[113][M]+_408.9668_18.18	0.884103	1.01487	0.921259	0.999173	0.674839	0.826313	1.52036	0.965692	1.02739	1.43341	0.816373	0.670052	1.07753	0.874915	1.257	0.84626	0.454496	1.13079	0.63042	0.966922	0.62266	1.05953	0.813563	1.52433	0.673686	0.739719	0.851316	0.686962	0.763301	0.95377	0.856546	0.858567	0.682441	0.880011	1.0504	0.816523	0.838271	0.904997	1.07436	0.823486	0.796328	0.83297	0.63758	0.995948	0.869228	0.737186	1.05315	0.820206	1.03527
5_[174][M]+_459.9771_18.19	1.07918	0.909976	0.954923	0.917729	0.839292	0.995709	0.888153	0.89646	0.883014	0.989556	0.997686	0.989787	0.982424	1.23621	1.13797	1.17127	0.941757	0.902523	0.965322	1.0259	0.74101	1.17929	1.0988	0.832047	0.796491	0.958211	0.919942	0.748452	1.11715	1.20061	0.86289	0.974135	0.89631	1.24568	1.02084	1.07287	1.03848	0.985697	0.843321	1.01508	1.09146	0.76079	0.834687	1.04626	1.12575	0.67453	0.886044	1.13797	0.960937
5_[182][M]+_466.9945_18.2	1.28635	0.881551	1.385	0.847096	0.980047	0.723374	0.881892	0.65603	1.39334	1.46448	1.051	0.950841	0.819126	0.828065	1.44493	0.974271	1.1774	1.50585	0.70127	1.27196	0.714498	0.606569	1.06521	0.616717	0.529852	1.04858	1.61623	0.787305	0.799369	0.902728	1.01978	0.897984	0.954539	0.971035	1.31765	0.724296	0.73723	0.752811	0.773082	0.736141	0.914674	0.96609	0.657048	0.875215	0.956762	0.644437	0.705496	1.07516	1.17196
5_[275][M]+_540.105_18.19	1.15699	0.829344	1.10746	1.29552	1.13242	1.11963	1.05725	1.13072	1.00201	1.17941	1.07836	0.990664	0.956533	1.23865	1.10734	1.22835	0.970544	0.981442	0.971456	1.3861	0.907626	1.29921	1.03769	0.958157	0.87394	1.05503	1.10029	1.16562	0.92052	1.25466	0.971298	1.09592	0.908027	0.991685	1.04606	1.22535	1.04225	0.894888	1.23262	1.12642	1.1442	1.06725	0.964623	1.1791	1.31549	0.847957	0.895742	1.3214	1.05934
5_[299][M]+_561.0841_18.18	1.27262	1.18674	1.23826	0.890734	0.986323	1.20269	1.02416	0.90412	1.07683	1.12214	1.08876	1.00937	1.00135	1.12619	1.21398	1.10775	1.00232	0.947236	1.10849	1.11693	0.926472	0.958415	1.1234	1.09753	1.1068	1.02015	0.899571	0.784179	1.11671	1.21944	1.09145	1.07765	0.85144	1.16921	1.07039	1.10497	1.01929	0.948195	1.07278	0.936606	1.33374	1.21625	0.828782	1.14668	1.43989	1.13653	1.10486	1.3266	1.02055
5_[394][M]+_623.0539_18.18	0.961487	1.52546	0.966805	1.4982	1.24355	0.735625	0.906198	1.09284	0.796128	0.845264	0.949592	1.08739	1.30087	0.982684	1.09346	1.19969	0.800233	1.05566	0.923711	0.714263	1.12603	0.84217	0.936684	1.07161	0.96253	0.822007	0.969941	0.908519	0.938568	0.90549	0.795207	0.988329	1.12223	0.760086	0.885308	0.78876	0.929167	0.955467	1.02789	1.16998	1.157	0.792149	0.937838	1.09294	1.40381	0.791097	0.91603	1.12616	0.886369
5_[439][M]+_645.0368_18.19	1.07327	0.931626	1.3231	1.38595	1.1033	0.805142	0.850709	0.984849	1.54224	1.13574	1.04585	0.799874	1.13711	1.29573	0.818366	1.0466	1.15203	0.896772	1.1398	1.06643	0.78131	1.3884	1.22129	0.996596	0.629935	1.06537	1.18587	0.821823	0.978931	0.998962	1.61404	1.36101	1.08521	0.726683	1.25233	1.63955	0.977396	0.99	1.27166	1.40305	0.835581	1.25751	0.942932	1.05455	1.14336	0.752927	1.06191	1.14013	1.06947
5_[504][M]+_684.0266_18.19	1.00994	1.24497	1.01419	1.08553	1.35242	0.655946	0.847774	0.777029	0.960475	0.969012	0.865372	0.917295	0.98975	0.922069	0.797701	1.3813	1.02167	0.942406	0.79262	0.820795	0.858989	0.861146	0.955866	1.04929	1.09758	0.819536	0.969441	0.79731	1.0712	1.06425	0.902915	0.578581	1.05521	0.933184	0.919442	0.891118	1.12228	0.927518	1.18133	0.79567	0.934918	0.953751	0.845684	1.17013	1.35219	1.0644	0.769493	1.05018	0.896278
5_[594][M]+_734.0103_18.17	1.60184	1.18033	1.29008	0.796747	0.533146	1.2282	0.844827	0.698104	1.15306	0.81782	0.816893	0.834495	1.14864	0.789256	1.34324	0.98342	0.87415	1.828	0.629891	0.987623	0.646541	0.986796	0.669353	0.494641	0.917384	0.719244	1.11886	0.896995	1.26956	1.16686	0.980607	1.01404	0.944322	1.33166	1.61133	0.997622	1.11932	1.36617	0.560761	1.04273	1.78141	1.32427	0.716828	0.70637	0.737919	0.908754	1.00025	1.2782	0.882392
5_[847][M]+_869.0809_18.18	0.797066	0.357434	0.837085	1.00658	1.04506	1.00806	1.49413	1.01728	0.726222	0.952785	1.1623	1.29907	0.348351	1.17313	0.650774	0.228811	0.905464	0.910418	0.799988	1.14282	1.17497	0.676878	1.30789	0.939717	0.4616	1.10585	0.687531	2.00665	0.636201	1.2172	0.816248	1.44662	1.86611	0.78649	0.425	0.677545	1.39029	0.616468	0.860167	1.19864	0.650639	1.23884	1.59219	0.344132	0.580552	1.49274	1.04926	0.506692	1.06463
5_[924][M]+_908.0715_18.18	1.09258	0.690967	0.637339	0.385293	0.98478	0.791868	0.965995	1.06342	0.857699	1.08618	0.904478	0.61594	0.67246	0.881694	0.845899	0.736999	0.695411	0.577157	0.65672	0.73595	0.713891	0.580389	0.863815	1.60614	1.33739	0.64219	1.1022	0.920081	0.778172	1.08371	1.11673	0.612676	0.556582	0.721186	1.04508	0.649519	1.07714	0.88035	1.01311	0.714911	1.40936	1.37491	0.840739	1.10139	1.13408	1.25813	1.64881	0.965617	1.77343
5_[1043][M]+_958.0535_18.19	1.08805	0.898734	0.939118	1.41309	1.66131	0.723122	0.998023	1.14094	0.597906	1.34251	0.570962	0.941952	0.936935	1.40774	1.2552	1.35287	0.419219	0.732519	0.886763	1.29317	1.53259	1.13085	0.91125	1.25491	0.931242	0.751299	1.12795	1.24574	0.760561	1.30066	0.571027	1.75921	1.2538	1.3744	0.97115	1.3734	1.46297	0.883222	0.909321	1.10338	0.847411	1.7742	0.654499	0.605624	1.01671	0.81764	0.933131	0.702206	1.49413
6_[7][M]+_165.0405_1.49	1.03339	0.882326	0.908211	1.08573	0.905751	0.881394	1.20452	1.35906	0.458961	1.30148	0.899214	0.859476	0.927609	0.656744	0.759071	0.978063	0.837627	0.799094	1.08507	0.907772	0.713985	1.28465	0.963428	0.942156	1.01215	0.780539	0.711995	0.884719	1.25119	1.17697	1.19648	0.953644	0.956252	1.49883	1.16696	1.18625	1.27136	0.913503	0.967379	1.02809	1.09536	1.13765	0.58518	0.968013	0.812158	0.732992	0.847273	1.05432	1.18969
6_[9][M]+_175.0244_1.5	0.783203	1.05621	0.946342	2.13926	1.0917	1.20307	1.23791	0.966436	0.296662	0.900015	0.559472	0.624553	0.590792	0.259779	0.325645	0.368579	0.461388	0.704069	1.23383	0.466374	0.303735	1.26103	2.571	2.68964	2.31063	0.687899	0.814081	0.95354	0.99957	0.818796	0.386933	0.589755	0.463882	0.375897	1.00471	1.22506	1.23423	1.326	1.65617	1.35121	1.62369	1.86183	0.915279	2.47208	1.06868	1.65043	1.06957	1.14256	0.697433
6_[12][M]+_191.0559_1.48	1.23532	2.03621	1.55162	2.53709	1.89849	1.21017	0.443161	0.457922	0.202258	0.719732	0.75818	0.30043	0.42049	0.278028	0.460273	1.17828	1.03076	0.59018	0.943622	0.83745	0.734596	0.939411	1.89471	1.3823	0.77453	0.57193	0.997298	0.375532	0.199296	0.418742	0.283712	1.25885	0.35987	0.192573	0.785291	1.48461	0.932329	1.34743	2.26138	1.82649	1.80826	1.37691	1.09557	5.23251	2.57771	1.83945	2.24927	1.98581	1.8278
6_[63][M]+_351.0573_1.52	1.10461	1.00616	0.776496	2.06071	0.874931	1.22378	1.40478	0.907105	0.476139	1.01626	0.573274	0.762195	0.731937	0.386944	0.490109	0.687133	0.538257	0.839348	1.20623	0.541125	0.547487	1.10769	1.78506	1.90494	1.955	0.774841	0.844377	1.10751	1.42061	1.31873	0.825554	0.776625	0.703477	0.62811	1.22255	1.15139	1.43479	1.3422	1.15687	1.09791	1.41049	1.90151	0.814458	2.04278	0.963259	1.32114	1.0888	0.879668	0.587496
6_[69][M]+_367.0883_1.51	1.01965	1.4878	1.27523	2.42438	1.46939	1.12598	0.68712	0.6133	0.252087	0.686742	0.599461	0.455617	0.54042	0.373014	0.461207	0.720594	0.850155	0.660141	1.10377	0.614842	0.448084	1.10191	2.96811	2.23736	1.43295	0.792954	1.01633	0.562342	0.300071	0.335285	0.257711	0.9007	0.227604	0.281397	0.800838	1.46454	1.00975	1.60649	1.89186	1.70778	2.03704	1.75054	1.0857	4.10384	1.80234	2.05459	1.80687	1.72386	0.998083
6_[236][M]+_507.1579_1.48	1.48865	0.865023	0.999259	0.549192	0.97236	1.01762	1.05046	1.18909	0.85375	1.8184	1.23597	0.830061	1.09538	1.1736	1.03938	1.47365	1.00478	0.818623	0.827893	1.18689	0.79118	1.18022	0.725708	0.833616	0.74884	0.871854	0.945994	0.639229	0.850464	1.23007	1.50704	0.842081	0.990988	0.920386	0.847198	0.700996	1.09252	0.744546	0.673008	0.828261	0.945386	0.71395	0.713947	0.65677	0.963774	0.827695	1.17691	0.895798	1.47515
6_[248][M]+_517.1412_1.47	1.04779	0.911496	0.972855	1.31991	1.1756	1.29518	1.16884	0.898093	0.667685	1.28844	0.873932	0.734897	0.716425	0.42551	0.645627	0.591491	0.581769	0.828506	0.859633	0.638549	0.468806	1.01592	1.61017	2.00177	1.87371	0.800741	0.963506	0.783469	0.71129	0.842126	0.480411	0.440494	0.557733	0.288042	0.73275	0.830907	0.966066	0.926008	1.08592	1.0257	0.834299	1.01397	1.2409	0.806351	1.13486	1.55594	1.04773	0.970152	0.801808
6_[373][M]+_609.1938_1.51	0.816132	1.04445	1.02252	0.886185	0.96601	0.938419	0.983078	0.768521	0.917587	1.12768	0.376106	0.754021	0.933799	0.850074	0.947474	1.27543	0.924476	1.17964	1.1321	1.34486	0.830525	1.40877	0.995372	1.15356	1.12047	0.981192	1.14981	0.787753	0.992158	0.81854	1.24532	0.845601	0.627548	0.766834	1.01645	0.786107	0.904982	0.852294	0.956487	0.985	0.959537	0.998977	0.857505	0.863581	1.32696	0.796993	1.17926	1.03006	1.46703
6_[495][M]+_679.1981_1.49	1.08652	1.15158	1.3757	1.46886	1.06196	1.01151	1.42952	1.15391	1.07079	1.01152	1.03313	0.720005	0.783707	0.662067	0.918655	0.892631	1.11407	1.49136	1.01925	1.05352	0.610301	1.04955	1.54343	1.68073	1.22253	1.13326	1.28453	0.853843	1.10727	0.847956	0.921627	0.890148	0.7934	0.79999	1.07487	1.06976	1.0781	1.19769	0.941659	1.12954	1.34004	1.36505	0.814041	1.1152	1.00179	0.992064	1.08882	1.03548	0.742165
6_[524][M]+_695.2139_1.51	1.45275	1.28986	1.41272	1.57811	1.50924	1.35505	1.06267	0.842318	0.571311	0.999195	1.0152	0.552615	0.926976	0.652726	0.718605	1.47453	0.899506	0.907932	1.06306	1.07605	0.657192	1.0074	1.3247	1.02675	0.953782	0.826462	1.08302	0.951015	0.849003	1.23294	1.0293	1.11118	0.97758	1.20808	1.18798	1.05738	1.0578	1.13496	1.57513	1.23493	1.47973	1.33902	0.826423	1.83958	1.29759	0.827066	1.08148	1.21803	1.28815
6_[564][M]+_721.2095_1.49	1.31953	1.11738	0.986006	1.47634	1.08165	0.927195	1.26334	0.674228	0.66302	1.17605	0.826155	0.92142	0.888901	0.522724	1.03604	1.536	0.842342	0.918125	0.941282	0.92059	0.870119	0.913578	0.862759	1.21683	0.883841	0.668737	0.870599	0.811294	0.831692	1.48538	0.907671	1.00674	1.14625	1.16828	0.850723	1.06026	1.20035	0.991925	1.16948	0.894195	1.05218	0.908831	0.782378	1.88551	1.41577	0.885176	0.863707	0.780622	0.927291
6_[834][M]+_859.2604_1.47	1.49166	0.976335	0.921443	1.12363	1.17325	1.34285	1.13052	1.02917	0.865621	1.4621	0.869898	0.717707	0.816447	0.705383	0.744926	0.731904	0.726824	0.813473	0.856832	0.708198	0.569023	1.05607	1.48108	1.83924	1.74556	0.865162	1.07958	0.60003	0.586947	0.82611	0.518414	0.459649	0.527866	0.414104	0.600029	0.766422	1.00251	0.737628	0.987215	1.17018	0.593088	0.859821	1.21107	0.649024	1.14272	1.63185	1.17662	0.957645	0.845769
6_[1319][M]+_1089.2185_1.53	0.940836	1.10684	1.74386	1.44827	1.69837	0.82367	1.29224	1.04932	0.443353	0.876139	0.650623	0.959047	0.890865	0.845407	0.395972	1.31914	0.553762	0.59701	1.27762	0.651065	0.437978	1.02843	1.66472	2.01027	1.86372	0.999781	0.641727	0.829782	1.01097	0.66816	0.653219	0.723603	0.726024	0.618683	0.624785	1.07858	1.34189	0.734453	1.48562	1.20621	1.10996	1.12865	1.12106	1.30535	1.43163	1.08612	1.16174	0.710411	0.669391
6_[1356][M]+_1105.3362_1.5	0.929699	0.772976	2.44047	1.52147	1.00245	0.743038	1.16311	0.656424	0.9518	1.3159	1.17527	0.626699	0.792718	0.748712	0.910529	0.947581	0.877053	1.26555	1.12251	1.38762	0.903563	1.08026	2.08125	2.00036	1.31589	1.25318	1.33551	0.837226	1.57049	1.13799	1.08986	2.15652	0.916128	0.862489	1.63942	0.894261	1.38626	1.5345	2.12006	1.01332	3.82995	0.729841	0.766021	1.67213	1.18098	1.17291	0.893668	1.85965	0.636773
7_[66][M]+_353.0874_3.49	0.754119	0.606913	0.545663	0.833009	0.931405	0.38397	1.07255	1.37216	0.355593	1.24826	0.437637	0.483551	0.554869	0.289516	0.372462	0.219252	0.35394	1.58236	1.39609	1.39627	1.78356	2.13978	0.297377	0.351134	0.472391	0.452409	0.965015	2.69	2.81284	1.53151	0.930369	1.94565	1.94842	2.49272	2.15789	2.06165	1.21402	1.02857	1.58846	1.29431	4.002	1.66797	1.06038	2.68441	1.09751	2.61156	0.844727	1.7867	1.88691
7_[76][M]+_375.0707_3.47	0.912215	0.37652	0.823709	0.738295	1.02493	0.513383	1.60916	2.17134	0.636191	2.39278	0.434027	0.666581	0.58556	0.415358	0.396187	0.164012	0.367655	1.08829	0.727423	0.970888	0.990787	1.78813	0.510945	0.626659	0.652566	0.665911	0.854308	2.21568	3.44833	0.375892	0.375027	1.18506	1.47689	1.97909	0.908816	1.41098	0.887418	0.860535	0.963164	0.74519	3.06083	1.43685	0.503562	0.720762	0.312011	1.12278	0.47	0.858268	0.962424
7_[83][M]+_379.546_3.48	1.00101	0.359655	0.597918	0.803148	0.931097	0.200128	1.81692	2.45235	0.288488	2.10661	0.158107	0.399663	0.45207	0.131677	0.057738	0.0416273	0.105185	1.22013	1.25513	1.28215	1.61886	1.99697	0.0317079	0.11752	0.0980695	0.230647	0.320747	3.58337	3.35275	0.806788	0.561568	1.50889	2.67504	2.48597	0.987193	1.91321	0.891187	1.05581	1.03162	1.20797	3.42236	1.29042	0.545538	1.18729	0.452621	2.71406	0.667581	1.40917	1.30619
7_[111][M]2+_406.0123_3.5	1.0212	0.465628	0.296266	0.434919	0.684892	0.366202	1.47993	1.60233	0.325501	1.51537	0.131771	0.719811	0.422797	0.141421	0.260618	0.168927	0.144359	1.09675	0.832979	1.39769	0.931935	1.95848	0.140364	0.169704	0.292173	0.160658	0.463302	2.34583	1.83464	0.440226	0.30637	1.27779	1.76042	1.78377	0.951248	2.14278	0.700909	0.54817	0.704323	0.278972	2.20825	0.807261	0.490271	0.464585	0.301632	0.739329	0.463024	0.626172	1.15757
7_[161][M]+_451.0552_3.51	0.805648	7.79702	0.646351	3.17221	0.67826	0.857623	0.192301	0.0425694	0.237084	0.0955954	0.908979	0.584725	2.22207	0.412976	0.842199	6.15725	0.794834	1.93538	1.72365	1.65759	2.03836	0.665274	0.412783	0.44102	0.498963	0.531365	1.77231	0.609115	0.11743	3.96631	12.3095	1.57151	1.01616	0.511881	2.72232	1.47122	2.03347	1.585	2.414	2.24853	1.08724	0.584167	2.36091	20.8625	35.9288	2.73867	10.5251	2.64831	4.97065
7_[185][M]+_467.0556_3.52	0.959887	2.99215	0.616056	2.2649	0.955078	0.718477	0.387892	0.249054	0.692208	0.354228	1.31695	0.786567	1.13226	0.766376	1.12338	3.44526	0.971706	1.85682	0.957911	1.3563	1.26379	0.904098	0.404749	0.478532	0.365467	0.906101	1.45609	0.796562	0.444193	1.50208	3.34197	1.41555	0.781994	1.1733	1.52759	1.06912	1.17637	1.46509	1.7864	1.34977	1.21458	0.94339	1.03133	4.06968	4.11981	1.08546	2.53915	1.40032	2.24401
7_[191][M]+_473.0382_3.52	1.31252	2.17896	0.899354	1.20567	0.835408	0.89401	0.514402	0.295873	0.623345	0.544353	0.946456	0.654826	1.59396	0.586346	0.94079	1.99406	0.628801	1.3887	1.14734	1.23593	1.08497	0.948029	0.507561	0.523146	0.69886	0.703046	1.30684	0.835945	0.374212	1.55743	2.80442	1.19031	0.975887	0.802143	1.5647	1.23597	1.37163	0.959585	1.22836	1.22819	1.11218	0.791834	0.948742	2.63562	4.08099	1.16456	2.65161	1.21137	1.76972
7_[208][M]+_487.1109_3.48	1.88315	1.07	0.835084	0.854569	1.5567	0.659444	1.43643	1.43576	1.16961	1.63897	0.433686	0.521104	1.08782	0.570499	0.376367	0.410375	0.307412	1.33542	0.81711	1.01391	0.556123	1.69002	0.38924	0.298919	0.479913	0.560789	0.59207	1.12142	1.41328	0.779937	1.01593	1.15404	0.827722	2.11468	1.02969	1.24223	1.3141	0.63053	1.24455	0.861252	1.66576	1.4388	0.444101	1.30982	1.03834	0.458725	0.965264	0.738872	1.24718
7_[211][M]+_489.0083_3.52	1.16364	2.14624	1.28109	1.74849	0.980881	0.958858	0.816048	0.392859	0.774781	0.694472	1.13118	0.588242	1.61383	0.760533	0.953921	2.13987	0.794645	1.33105	1.17796	1.24044	0.891563	0.844147	0.66379	0.65997	0.783322	0.849169	1.29274	0.970112	0.600437	1.47554	1.87721	1.22684	0.819314	0.829232	1.38657	0.96418	1.47727	1.03256	1.43016	1.21975	1.43958	0.944812	0.835315	2.05428	3.7095	1.21042	2.02336	1.20048	1.36415
7_[280][M]+_545.1197_3.45	1.95652	0.665753	0.626152	1.0567	1.26016	0.477749	1.06936	0.687508	0.711382	1.33751	0.508865	0.604899	1.02644	0.387679	0.322507	0.450601	0.49907	1.02041	0.598674	0.4841	0.996906	0.788411	0.268936	0.441325	0.398719	0.55886	1.17339	1.13398	1.0906	0.945023	0.686768	1.42962	1.98638	1.6072	1.18726	0.807301	1.14345	0.758441	0.81721	0.645929	1.78625	0.805767	0.898631	1.24553	0.881146	1.08278	0.833524	0.804623	0.937427
7_[283][M]+_549.0273_3.51	0.866521	2.43389	0.825161	1.73524	1.98315	1.09063	0.346361	0.41526	0.677351	0.474348	1.14577	0.934616	1.0779	0.696143	1.00419	2.6084	1.10703	1.32107	1.15902	1.13366	1.30543	0.575694	0.709516	0.536581	0.615843	0.740902	1.67875	0.460855	0.476592	2.06534	3.15212	0.908102	0.801678	0.748157	1.51045	1.05688	1.46462	1.40952	0.957438	1.45207	0.789715	0.811423	1.79886	4.10677	4.85573	1.13152	2.76848	1.49523	1.85203
7_[291][M]2+_552.0958_3.47	0.659224	0.215867	0.240464	0.520287	0.736637	0.19561	1.17157	2.15345	0.556206	1.93885	0.171072	0.968049	0.229809	0.185793	0.411233	0.0174713	0.410061	1.52081	0.959075	0.989239	1.06537	2.00094	0.110211	0.156389	0.751791	0.191708	0.353648	4.60165	6.28716	0.944146	0.441825	1.60545	2.31529	2.19205	1.76482	1.64878	1.43116	0.379923	1.01895	1.01508	5.9311	1.48128	0.75484	1.0415	0.221524	2.59598	0.356438	1.34158	1.2418
7_[300][M]2+_563.0879_3.47	0.762258	0.455525	0.659799	1.25892	1.53839	1.75437	1.6396	2.84091	0.568435	2.29253	0.375234	0.926959	0.641826	0.72532	0.136896	0.103548	0.202927	0.36938	0.731053	1.33598	0.767143	3.64982	1.82046	2.30006	1.915	1.06015	0.459272	3.1528	6.45665	0.388642	0.389687	2.30058	1.93402	1.57976	0.871851	2.95991	0.550591	0.681901	2.10433	1.56499	4.80657	1.61711	0.626661	2.53726	0.351099	0.65002	0.42145	0.358194	1.21479
7_[314][M]2+_568.0876_3.47	0.723851	0.645254	0.530838	0.856763	1.16205	0.188777	3.13001	2.42433	0.315848	1.35787	0.708149	0.284425	0.7215	0.362564	0.267102	0.0415954	0.363491	1.01012	0.655636	1.2926	1.48567	1.73432	0.252421	0.459017	0.43545	0.519358	0.351703	3.48707	2.88358	0.772886	0.612526	1.46496	1.27603	1.33637	0.977684	1.32887	0.63364	0.610584	0.957449	0.509093	3.04085	1.12203	0.442002	0.675157	0.15299	0.574479	0.552069	0.644757	1.26865
7_[320][M]+_571.0084_3.51	1.17132	3.25172	0.928934	2.6477	0.747159	1.58634	0.292313	0.169493	0.511558	0.223168	1.27381	0.947606	1.81831	0.909979	1.39907	5.20513	1.26695	1.10264	1.29928	1.50103	1.31921	0.733963	0.813864	0.858897	0.674749	0.802	1.50092	0.561269	0.255111	2.42001	3.01642	0.978048	0.928283	0.586804	1.29292	1.12054	1.60011	1.34017	1.6782	1.82047	0.724055	0.516059	2.01083	5.57032	8.4167	1.04739	3.47041	1.55963	1.51848
7_[325][M]2+_576.0757_3.47	0.320348	0.715914	0.274277	0.686262	1.42325	0.483768	1.87933	2.73609	0.410956	3.44411	0.687364	1.73794	0.418105	1.11545	0.148864	0.180688	1.35202	0.518541	0.774806	0.684227	2.60023	2.29945	1.05039	0.334514	0.535479	1.86646	0.285396	3.48557	9.33568	1.04767	0.406935	0.9863	2.58913	2.76668	0.7492	1.85522	0.625792	0.736768	1.14681	0.613112	3.69452	1.01819	1.75827	0.641945	0.375166	0.558782	0.257249	2.03276	1.02442
7_[336][M]2+_583.057_3.51	0.958803	0.281494	0.445427	0.726338	0.830901	0.398347	1.89913	2.68625	0.363499	1.72475	0.714738	0.724869	0.508978	0.354499	0.371027	0.229116	0.267684	0.615409	0.693038	0.83943	0.850297	2.15957	0.613167	0.759399	0.743275	0.501949	0.357554	2.42518	2.13068	0.664821	0.359863	1.3138	1.33518	2.05678	1.22248	1.87992	0.74102	0.788085	0.903606	0.612243	1.50617	1.17736	0.659935	0.912587	0.616496	0.74492	0.521357	0.525237	0.99429
7_[343][M]+_586.9754_3.53	1.24572	2.87012	1.0983	2.08296	0.774686	1.30013	0.368608	0.137117	0.482917	0.354283	1.2529	0.807589	1.91073	0.791197	1.14861	4.60571	1.066	1.34012	1.03124	0.986689	0.908746	0.538263	0.716185	0.813162	0.764334	0.828223	1.43289	0.454558	0.253281	1.99711	2.77237	0.918295	0.719011	0.564066	1.25762	0.853364	1.5196	1.18453	2.16662	1.07467	0.736728	0.677606	1.29487	4.57996	7.17194	0.861133	2.60658	1.35807	1.4002
7_[351][M]+_592.9836_3.53	0.981708	2.23922	1.0563	1.40808	0.38334	1.12442	0.642786	0.158292	0.846777	0.301915	1.37063	0.801759	1.64844	0.929899	1.33557	2.53576	1.08034	1.36035	1.1812	1.36754	0.887749	0.819254	0.773003	0.79287	0.912895	0.914995	1.46256	0.641498	0.31413	1.31252	3.73004	1.2779	0.848778	0.666198	1.29262	1.22085	1.21261	1.16126	1.46928	1.44218	0.93016	1.19053	1.06743	2.72106	3.75061	0.981852	3.33563	1.40792	2.38279
7_[478][M]+_668.9789_3.47	1.36462	2.14244	1.04229	1.75836	1.17456	2.41295	1.16148	0.288958	0.66526	0.445309	2.1305	1.00674	1.88043	1.46875	3.06539	4.00303	1.512	1.64118	1.10255	1.18166	1.23015	0.363564	1.13228	1.26792	1.12943	0.622678	2.26167	0.330418	0.294896	2.81321	4.13193	0.449655	0.35346	0.470019	0.929043	0.751502	1.58582	1.25569	0.944117	1.88552	0.397454	0.476567	2.42502	3.03213	5.43254	1.78473	4.98861	1.47385	1.53608
7_[497][M]2+_681.0224_3.53	0.64567	0.942701	0.929543	0.778324	0.708272	0.217791	0.932029	0.592181	0.709983	0.924708	0.568583	0.465982	1.41029	0.425614	0.299287	0.204944	0.342793	1.23935	0.851184	1.21301	0.870711	1.23007	0.816237	0.342106	0.30266	1.16566	1.51158	0.978415	1.295	0.879447	2.22248	1.4198	1.1273	0.439844	2.34391	1.02429	0.796303	1.18244	0.843552	1.35231	1.97558	1.2004	0.591804	1.24643	0.997434	0.715238	3.01071	1.59009	2.3589
7_[515][M]+_690.9616_3.51	1.26791	2.18362	1.06182	1.91912	0.472597	2.01944	0.14602	0.234174	0.651947	0.341901	1.46343	0.581678	0.854791	1.1885	1.66506	2.56644	1.55536	0.758745	1.06321	1.45736	0.974696	0.357613	1.23677	0.602466	0.626141	0.784169	1.56354	0.286105	0.116486	2.49346	2.42565	0.662101	0.536726	0.577659	0.827208	0.655523	2.08779	1.24595	0.841683	1.19184	0.549232	0.291331	1.60032	3.76247	4.67195	0.535464	2.626	1.25892	1.26685
7_[536][M]+_703.1596_3.47	0.799444	0.498788	0.620659	0.500284	0.702603	0.421889	1.64073	2.10774	0.358477	2.18735	0.553151	0.299166	0.513307	0.423956	0.708782	0.120461	0.16873	1.25065	1.01344	2.45772	1.56097	1.40683	0.783334	0.575261	1.08688	0.657397	0.867181	2.51094	4.18813	0.991334	1.08556	2.27867	1.72402	2.75107	1.01414	1.71263	0.902356	0.662985	0.978387	0.878879	4.00868	1.54609	0.688767	1.459	0.375344	3.02207	0.648124	1.94952	1.88465
7_[537][M]+_705.1697_3.49	0.859533	0.572949	0.622769	0.556021	0.917983	0.397332	0.974296	1.6097	0.442481	1.56839	0.655192	0.489487	0.447714	0.410432	0.645096	0.312597	0.448002	1.83492	1.42347	1.97478	1.75811	2.55403	0.169661	0.324803	0.372153	0.506889	1.12994	2.27606	3.78794	1.49062	0.683904	2.31393	1.66233	4.09856	2.52471	2.37434	1.23441	0.930077	1.55901	1.42045	4.1935	1.86807	0.758384	2.67633	1.06455	1.99555	0.587257	1.77821	2.57929
7_[540][M]+_707.1832_3.49	0.617697	0.552473	0.407744	0.741788	0.810253	0.304949	0.938434	1.26303	0.187351	1.16005	0.322652	0.406575	0.377903	0.176347	0.271604	0.134953	0.278446	2.18403	1.70425	1.62882	2.96962	2.95144	0.194787	0.264678	0.378077	0.349663	0.952517	4.51612	4.30912	2.06822	0.978591	2.83832	2.95034	3.97272	3.41184	3.03481	1.39186	1.20908	2.37269	1.58736	8.15976	2.45635	1.40124	6.3897	1.47263	4.82701	0.832975	2.69092	3.38258
7_[569][M]+_723.1834_3.5	0.872569	0.645996	0.68673	0.657257	0.758872	0.405941	1.03783	1.54658	0.697697	1.21074	0.645568	0.520087	0.561096	0.305791	0.479478	0.111926	0.215113	2.53412	0.954647	1.62681	1.8824	2.12566	0.106603	0.240689	0.357327	0.555514	1.07004	1.77002	2.39398	1.30466	0.799579	2.10035	1.87559	2.46305	3.00303	1.80554	1.3693	0.928448	1.15401	1.27904	3.01325	1.45089	0.956467	1.38376	0.865551	1.73202	0.719072	1.56709	1.6254
7_[585][M]+_729.1689_3.49	0.953342	0.453863	0.617281	0.76449	0.888519	0.451756	1.46627	2.29385	0.469507	2.07574	0.390229	0.482102	0.480842	0.285685	0.346995	0.167747	0.343131	1.43652	1.20733	1.07907	1.36769	2.50388	0.34493	0.240135	0.594499	0.467754	0.912278	2.81217	4.46016	0.954055	0.4564	1.64151	1.82193	3.17318	1.75035	2.07268	1.15621	1.04102	1.50611	0.937052	4.53846	1.66213	0.621671	1.9558	0.494894	1.67933	0.474017	1.35714	1.40701
7_[599][M]2+_737.1536_3.46	0.518326	0.142601	0.0912244	0.694673	0.781085	0.210746	2.90734	3.88001	0.212512	1.19378	0.320362	0.400555	0.48489	0.240101	0.166131	0.128103	0.434207	0.49799	1.51707	0.699823	1.30832	3.90859	0.263977	1.13293	1.69098	0.879638	0.284946	3.85828	10.1234	0.468675	0.404303	1.96926	3.01199	3.32993	0.904541	2.04163	0.659841	0.829737	1.34719	0.679303	10.0587	1.52562	0.566353	1.58653	0.196923	1.54163	0.411315	3.14075	1.13779
7_[618][M]+_745.136_3.48	0.860873	0.390127	0.557326	0.772978	0.85889	0.253891	2.43141	1.87915	0.326891	2.19259	0.456612	0.493415	0.650543	0.156338	0.191229	0.108714	0.222471	1.26893	0.891531	0.863686	1.06906	2.3509	0.446587	0.362848	0.815365	0.741742	0.673405	2.47063	5.18314	0.610237	0.48077	1.36149	1.90408	2.49503	1.41955	1.8963	0.920267	1.609	1.17316	0.679659	5.49434	1.43028	0.477787	1.46983	0.52322	2.31461	0.658126	1.94107	1.1427
7_[624][M]+_751.1518_3.47	1.0207	0.378461	0.356543	0.727834	0.898754	0.329594	2.26615	4.91631	0.265867	2.34482	0.177597	0.30726	0.448546	0.271556	0.163492	0.110833	0.162598	1.1187	1.43652	2.29709	1.23432	3.56076	0.21141	0.28843	0.459232	0.578571	0.89431	2.55888	3.63498	0.472727	0.52026	3.10004	1.77931	2.05579	1.06852	3.75884	0.793597	1.21109	1.01445	1.43556	3.61879	1.32552	0.546837	0.855079	0.356116	2.19107	0.646406	1.74677	1.18336
7_[645][M]+_760.1016_3.5	0.751078	0.632188	0.55542	0.81839	1.04808	0.563184	0.875796	1.29072	0.455335	1.23576	0.536599	0.533047	0.680697	0.422574	0.362934	0.170781	0.182313	1.50956	1.03695	1.14554	1.35813	1.49683	0.278955	0.377859	0.535911	0.352742	0.827221	1.82997	1.3504	1.12485	0.805171	1.41386	1.23401	1.86547	1.51786	1.48269	1.03205	0.660098	1.27656	0.773736	1.37265	1.31829	0.840927	1.42954	0.875259	1.54736	0.753131	0.88865	1.64565
7_[676][M]2+_775.1265_3.47	0.72733	0.487191	0.666669	0.708296	0.824984	0.376684	1.70933	1.41267	0.530068	1.8514	0.352556	0.813452	0.520913	0.671842	0.702542	0.19315	0.385177	1.59497	0.818646	0.609118	0.957549	1.97428	1.05162	1.39431	1.00948	0.816104	1.02627	1.68949	2.19746	1.29563	1.02273	1.23295	1.20766	2.02955	0.810675	1.55419	1.51932	0.641384	1.40057	0.492147	2.4894	1.61499	0.73501	0.827326	0.526163	0.657815	0.961378	0.851295	0.920623
7_[719][M]+_791.1368_3.47	0.53923	0.299769	0.41729	0.73651	1.02829	0.220552	2.93446	2.64703	0.366951	1.4287	0.485563	0.66061	0.464949	0.416777	0.282612	0.164042	0.260362	0.900798	1.27753	1.54225	1.17054	3.14221	0.299111	0.436876	1.02117	0.249316	0.512388	2.90149	2.05679	0.614408	0.486231	1.94285	1.78001	1.90533	1.09696	1.75025	0.838803	0.423249	1.16211	0.995323	2.111	1.15219	0.375699	1.06051	0.371369	1.00206	0.459774	0.825794	0.867404
7_[734][M]+_797.1162_3.47	0.750693	0.434968	0.507126	0.941287	0.738818	0.419149	1.01241	2.20392	0.333521	1.50507	0.247762	0.442566	0.875652	0.429495	0.366498	0.162117	0.146864	1.05882	1.25464	1.11928	0.721644	2.3827	0.26092	1.01431	0.872795	0.360401	0.462528	2.4595	3.67301	0.780816	0.456704	1.33893	1.51998	1.66456	1.13505	2.13141	0.846995	0.556978	0.973122	1.11915	3.04292	1.33522	0.372448	1.49879	0.484361	2.32514	0.771732	0.800882	1.38038
7_[744][M]2+_801.5971_3.48	0.4689	0.489419	0.522743	0.998891	0.964684	0.13334	1.17329	0.950049	0.260744	1.36144	0.165692	0.368565	0.78587	0.357169	0.581862	0.0738478	0.0909541	1.08724	1.40961	1.04014	1.54929	2.52692	0.89836	1.09135	1.7134	0.68544	0.500865	3.83634	1.58054	0.702844	0.618386	1.39852	1.87546	1.86144	1.01421	2.22191	0.748433	0.524265	1.58633	1.07526	2.2602	0.687839	0.618002	1.02504	0.935129	1.5222	0.37133	0.660645	1.27874
7_[747][M]+_803.1383_3.52	0.856217	2.48479	0.693939	1.31537	0.751598	0.621206	0.391398	0.289061	0.486107	0.496052	0.919441	0.522469	1.337	0.482838	0.784676	0.985748	0.571268	1.92394	1.40374	1.82394	1.69333	1.15828	0.218026	0.21713	0.302306	0.546616	1.60042	0.874743	0.617277	2.43804	4.31356	1.58242	1.21571	1.2781	2.67451	1.61414	1.51905	1.01724	2.03113	1.68177	1.73257	1.23817	1.31542	4.3189	5.66064	1.66772	3.0835	1.81961	2.93487
7_[751][M]+_805.1536_3.5	0.710423	2.44847	0.581334	1.23564	0.665659	0.692904	0.338701	0.114359	0.248258	0.242448	0.715534	0.567912	1.19138	0.319435	0.638371	1.6372	0.67686	2.1605	1.74248	1.60913	2.65288	0.888365	0.447235	0.403934	0.465764	0.502636	1.69003	1.04135	0.472856	4.56727	10.1396	1.73789	1.40389	0.866105	3.54593	1.65747	1.86575	1.71236	1.39981	2.25856	1.97712	0.986685	2.72091	8.30186	11.984	4.17983	8.25402	3.19457	4.85441
7_[757][M]2+_809.0922_3.51	0.740136	0.503287	0.78225	0.842858	0.884591	0.549903	1.7828	1.04248	0.57716	1.47015	0.772217	0.636045	0.642763	0.357972	0.361154	0.248728	0.953671	0.960071	1.46492	0.925861	1.09136	2.18114	0.944987	1.30272	1.26278	0.589852	1.3062	1.30387	2.66512	0.932904	1.14623	1.39736	1.30297	2.38846	1.57118	1.6667	1.36061	0.783182	1.05545	1.23777	2.66348	1.08887	0.414536	1.14598	1.19253	0.84167	0.519958	0.827054	1.64969
7_[787][M]+_827.1371_3.52	0.904788	1.33642	0.82255	1.01938	0.740024	0.65533	0.76563	0.394557	0.568789	0.84105	0.798981	0.605605	1.20768	0.396596	0.756839	1.03088	0.569894	1.78592	1.08216	1.26788	1.44636	1.13994	0.432809	0.650395	0.576394	0.608351	1.45986	1.27924	0.751968	1.41385	2.23292	1.24153	1.47578	1.04585	1.86962	1.28672	1.4444	0.979912	1.16829	1.2122	1.72289	1.00499	1.05609	2.23443	3.17508	1.60678	1.84132	1.37794	1.8956
7_[792][M]+_831.0988_3.5	0.997461	1.01156	0.912697	1.14157	1.13042	0.422478	1.23482	0.952424	0.226177	1.29893	0.412538	0.52829	0.699123	0.175614	0.491271	0.580472	0.410906	1.34633	1.06204	1.36307	1.04208	1.13848	0.338988	0.706718	0.580827	0.617038	0.671747	1.01644	1.04555	1.55756	1.95117	1.39451	0.990895	1.884	1.34185	1.21997	1.55347	0.845646	1.03769	1.50437	1.63791	1.13707	0.947484	1.23283	1.4454	1.31274	1.50994	0.952248	1.39708
7_[809][M]+_843.1076_3.51	0.711036	2.17661	0.682535	1.09127	1.12175	0.331169	0.685553	0.438512	0.253106	0.585997	0.686127	0.634014	1.79279	0.318227	0.537939	0.574893	0.376212	1.31122	1.13295	1.0505	1.15892	1.17821	0.248288	0.460227	0.546131	0.523335	1.07313	1.19798	0.759866	1.04566	2.9108	1.34845	1.29725	0.979409	1.70719	1.50524	0.895928	1.11897	1.76837	1.29536	1.54982	1.05168	0.89774	2.70475	3.62005	1.39371	2.43422	1.14147	1.8879
7_[821][M]2+_854.087_3.48	0.971439	1.14225	0.478788	1.35455	0.894044	0.411353	1.43584	0.744334	0.74666	1.06872	0.378757	0.60262	0.856045	0.673757	0.95744	0.524183	0.270603	2.48352	1.06336	2.19484	1.6455	1.76777	0.51732	0.81025	1.29267	0.483005	0.778814	1.67322	1.03657	1.17551	1.23237	1.48044	2.11849	1.07879	1.8713	1.84917	0.888543	0.587669	1.82306	1.48544	2.10047	0.5695	0.778454	1.67468	1.98895	1.92748	1.23124	1.73048	1.14236
7_[830][M]+_858.0703_3.51	0.837823	2.16309	0.961928	1.10875	0.653016	0.66011	0.52811	0.318686	0.389535	0.44916	0.870605	0.698605	1.40929	0.42456	0.685223	1.40196	0.697257	1.54921	1.25043	1.49259	1.40169	1.04907	0.549938	0.43533	0.514847	0.711119	1.27943	0.811531	0.532209	1.76427	2.88025	1.34523	0.97096	1.02115	1.69278	1.47938	1.49354	1.00947	1.88997	1.61429	1.44554	1.03243	1.45502	3.8093	4.70648	1.34442	2.84788	1.58182	1.7206
7_[852][M]+_871.0821_3.47	1.30327	1.7456	0.575054	1.6138	1.52163	0.287672	0.867126	1.25171	0.312505	0.918996	0.495475	0.432638	2.0252	0.337125	0.302873	0.89699	0.373875	1.23103	0.693424	1.33885	0.932228	0.991119	0.453551	0.232157	0.368324	0.779969	0.47004	1.45712	1.31407	0.857842	1.7331	1.54741	1.59498	1.222	0.854442	1.30223	0.977481	1.06402	2.4206	1.36348	1.81403	1.46108	0.820686	2.45991	2.05224	0.788511	1.69608	1.60522	1.6068
7_[861][M]2+_876.1187_3.49	1.0381	1.80836	0.554289	0.997876	0.621211	0.450458	0.312687	0.381976	0.516235	0.71002	0.616793	0.626533	1.0469	0.203651	0.312113	0.837154	0.285036	1.55268	1.33977	1.08209	1.12635	0.657275	0.484144	0.346785	0.414141	0.654868	1.05567	0.503284	1.02904	1.34261	2.01842	1.08703	1.19659	0.603133	2.15205	1.17016	1.13829	1.5989	1.62828	1.16995	1.63017	0.707602	1.22563	3.09079	3.9452	1.21849	1.80725	2.20387	1.48913
7_[880][M]2+_884.1058_3.5	1.17245	1.58779	0.484698	1.44135	0.602745	0.329734	0.535249	0.398587	0.60798	0.497618	0.384961	0.505945	1.0779	0.167188	0.352001	0.601688	0.282155	1.52103	0.991348	0.948153	1.96195	1.1879	0.246988	0.370176	0.892023	0.398134	1.44611	1.06094	0.271984	2.503	2.58093	1.03819	1.39417	0.78285	1.93125	0.872872	1.74599	1.05581	1.35642	1.10576	1.12459	0.48061	1.5362	3.40887	7.13022	2.71272	1.91841	1.30026	1.54162
7_[892][M]2+_891.0794_3.51	1.10068	0.577507	0.876867	1.14516	1.33824	0.437285	2.372	0.566085	1.1005	0.857241	0.2617	0.488296	0.986079	0.253785	0.445885	0.607419	0.474185	1.35543	0.648743	0.923295	1.0484	0.757283	0.455737	0.282086	1.4327	0.512005	0.975261	1.06637	0.800366	1.39274	3.00499	0.917775	1.12321	0.808804	1.55526	0.867536	1.65805	0.775908	1.72138	0.857366	0.809651	0.639566	0.828195	1.3705	1.65471	2.17012	1.74975	0.993174	1.24046
7_[898][M]2+_895.0869_3.49	1.09936	1.7682	0.587912	1.12771	0.951509	0.503477	0.724655	0.453111	0.43145	0.695058	0.766361	0.511591	0.896023	0.0895934	0.154382	0.674793	0.219567	1.17243	1.09473	0.744728	1.43368	1.54879	0.417338	0.558721	0.413534	0.571687	1.3261	1.1104	0.627326	1.00968	2.51992	1.21306	1.67314	0.804086	1.48856	1.53634	0.701974	1.28089	1.26817	0.92821	1.29319	1.43384	0.931985	2.16214	3.41169	1.03615	2.70463	1.61832	1.92618
7_[900][M]2+_895.2184_3.49	1.49201	0.157129	0.674479	0.568351	0.352126	1.1726	19.5609	1.94366	0.473472	3.01127	0.257006	0.454865	0.23345	0.381088	0.523563	0.264853	0.836	0.637099	0.543869	0.515574	0.504119	1.95925	0.936907	1.13271	1.02009	1.07905	0.0662355	1.25317	7.41226	1.26914	0.57737	1.16678	1.22482	5.79064	1.28534	1.67365	2.58934	1.04546	1.00732	0.456365	3.92002	1.76339	0.571507	2.84032	0.61893	0.967614	0.935375	0.919459	2.10565
7_[908][M]2+_899.5674_3.51	0.684878	2.79389	0.564764	3.69772	2.28912	0.342342	0.970626	0.38241	0.194547	0.570546	0.458454	0.455493	3.06987	0.251295	0.211427	1.32646	0.336111	0.83412	1.88232	1.94717	2.70304	0.906994	0.167615	0.051826	0.558682	0.638502	0.855366	1.21682	0.919424	1.70299	3.84647	2.10128	1.84814	0.518099	2.04312	1.87275	1.91061	0.9138	2.28639	1.67213	1.77828	0.959395	2.30841	4.1425	4.26112	1.13006	4.4217	1.47818	1.31345
7_[914][M]2+_902.5768_3.5	0.81194	1.30842	0.734323	0.624345	0.60834	0.446235	0.317659	0.385488	0.233722	0.884464	0.488845	0.346686	1.16026	0.410773	0.476649	0.0575697	0.181981	1.59314	1.21505	1.47611	1.31091	0.982304	0.140142	0.307368	0.253147	0.212496	1.29959	0.62078	0.231793	1.34515	3.02676	2.04717	0.641368	0.408901	1.61693	1.57207	1.07909	0.942661	0.786826	0.93149	1.45616	0.399684	0.774243	2.93718	3.06321	0.721866	2.69124	1.44968	1.31049
7_[922][M]2+_907.0638_3.5	0.9544	1.04444	0.99945	1.00328	0.855283	0.934306	1.397	0.474854	0.816652	0.921835	0.9291	0.537333	0.854168	0.351218	0.594273	0.594359	0.24377	1.17259	1.14704	1.27568	3.81553	1.12949	0.306296	0.413948	0.865639	0.307141	1.36921	2.15987	0.685073	2.00889	2.37149	1.36315	1.37721	1.15966	1.37233	2.16037	1.92073	0.742772	0.746026	1.45514	1.26396	0.506958	1.78489	1.58019	1.62339	1.1569	2.45096	1.02997	1.82958
7_[930][M]2+_911.0584_3.49	0.922465	1.02309	0.451186	0.630578	0.767948	0.57793	0.607847	0.892362	0.446625	0.459694	0.677236	0.355539	0.800945	0.443132	0.370766	0.408445	0.32402	1.23177	2.01983	2.81644	1.72673	1.49164	0.889638	0.181497	0.493826	0.76718	1.41413	1.07292	0.567792	0.878074	1.42664	1.58575	1.08197	0.992082	1.06616	2.09775	1.42709	0.787608	1.07232	1.0733	1.51518	0.863073	0.518448	1.51949	2.24337	0.875777	2.25516	1.02401	1.21039
7_[963][M]2+_921.1799_3.46	0.726065	0.30494	0.555819	0.940758	0.972928	0.180514	0.756153	4.33495	1.17389	1.23397	0.216169	0.277092	0.814532	0.557286	0.465591	0.18406	0.318635	0.776924	0.994684	0.838	1.7698	4.12549	0.199636	0.0718348	0.415113	0.887923	0.312978	3.39538	3.16499	0.230568	0.481396	2.08222	2.86709	2.11393	0.844763	2.30442	0.348761	0.264494	2.48286	1.44728	3.52711	1.64057	1.38543	1.23224	0.22022	0.506425	0.310619	0.234589	1.42905
7_[973][M]+_925.1087_3.5	0.940787	4.28854	0.721379	1.95798	0.85719	0.954354	0.320209	0.145932	0.222006	0.381404	1.20542	0.751795	1.75256	0.660654	1.22888	4.13605	1.01185	1.32665	1.54307	1.53188	1.89526	0.77376	0.517584	0.610742	0.55955	0.554366	1.8877	0.791966	0.353743	2.74221	4.76366	1.23009	1.10402	0.620019	1.63283	1.25769	1.52028	1.4122	1.75067	1.87218	1.071	1.3593	2.51164	9.59519	11.8609	1.49907	4.36263	1.96203	2.54832
7_[983][M]2+_930.1738_3.45	0.436187	0.307384	2.59339	0.701575	0.845992	0.185617	3.01123	1.93539	0.790441	1.44447	0.979778	1.65715	0.507248	0.43154	0.268028	0.0690308	0.574384	1.71045	1.19848	0.348957	3.00047	2.49371	1.13465	0.375376	0.970896	0.418145	0.60494	5.74904	8.22518	0.538083	0.447848	1.41118	2.93578	1.64524	3.81408	0.877537	0.89802	1.24154	1.3948	1.23514	4.72741	1.44701	2.09304	1.29029	0.370732	0.696591	0.609101	1.35566	1.95745
7_[987][M]2+_932.1712_3.47	1.60706	0.238086	0.672363	0.644059	0.815158	0.515386	1.91058	2.494	0.5801	2.11387	0.678027	0.55655	0.457943	0.889968	0.373993	0.24237	1.16244	1.65759	2.54516	0.821151	1.74612	4.05557	0.393831	0.958404	1.53365	1.41263	0.806588	3.25749	3.26	0.756012	0.587295	2.15511	1.89197	4.13583	1.84651	0.981829	0.631785	0.368155	1.59174	0.830375	8.78211	1.15013	0.43159	2.45126	0.347302	1.66157	0.349182	0.188882	1.32588
7_[997][M]2+_936.1018_3.49	1.23776	1.24339	0.638755	1.08114	0.967789	1.14395	0.956578	0.623595	0.382676	1.77491	0.490808	0.495131	1.00813	0.32022	0.432349	0.705127	0.930794	0.517087	0.938528	0.522221	1.37516	0.907605	0.526319	0.826569	0.38015	0.717682	1.72546	0.674878	1.36969	2.37405	1.10233	0.84498	0.926837	2.19918	0.72708	1.05762	1.22972	1.82667	1.6202	1.27463	1.22713	1.45259	0.89326	1.7984	3.29143	0.908193	1.2978	1.92679	1.40577
7_[1001][M]2+_937.6564_3.47	1.67626	0.27393	0.420692	0.328633	0.805542	0.237652	1.86027	11.6934	0.148344	3.48672	0.319793	0.506749	0.480601	0.238261	0.0523259	0.0901017	1.84805	0.616393	1.44089	5.59055	1.17027	10.3933	4.54552	2.28988	1.00175	0.253016	0.179517	3.35906	7.92334	2.51868	0.326689	4.62266	0.890661	7.02617	0.636864	7.13629	1.5463	1.1471	0.687707	1.88826	9.03243	1.36039	0.163183	0.845003	0.542008	0.900541	0.296037	2.90672	1.66858
7_[1013][M]+_941.0742_3.5	1.00333	2.26816	0.516745	1.75294	0.974248	0.729637	0.360761	0.369855	0.131241	0.378388	0.730439	0.718242	1.16149	0.454014	0.795387	1.88063	0.966672	1.19703	1.12984	1.71585	1.59037	0.671375	0.416341	0.289738	0.490615	0.846244	1.00807	0.827091	0.210851	1.94343	5.25487	1.03097	0.897913	0.658782	1.15931	1.15937	1.55702	1.65385	1.62446	1.72101	0.921741	1.09639	1.53014	4.03316	7.90558	1.55768	5.13411	1.6742	2.69436
7_[1022][M]+_947.084_3.52	1.26857	2.82799	0.940749	1.75491	1.25466	0.923855	0.265818	0.118252	0.532035	0.676254	0.889485	0.55933	1.90936	0.506715	0.677944	1.38472	0.654003	1.2683	1.06126	0.981855	1.34195	0.748287	0.28381	0.642938	0.658138	0.590025	1.46751	0.938366	0.260089	1.71789	2.87323	1.13798	1.09306	0.913858	1.76754	1.10436	1.76657	1.01875	2.30131	0.985752	1.00023	0.859749	1.01517	4.62604	8.34255	1.36799	2.31004	1.4199	1.37142
7_[1024][M]+_947.24_3.51	0.503631	0.535941	0.50114	0.548855	0.741758	0.173978	0.848317	0.462449	0.628205	0.397576	0.749364	1.27592	1.28813	0.359223	0.778239	0.746739	0.270242	1.0219	0.55914	0.424667	0.64426	0.377383	0.317074	0.543836	0.696816	0.69393	0.812028	2.246	1.60487	0.752181	1.18242	0.827285	1.19221	1.14524	1.50062	1.12166	1.21327	0.55637	1.03503	0.360617	0.868801	1.73998	0.781255	1.10961	0.902902	0.381001	0.681232	1.06831	0.714034
7_[1032][M]2+_951.5647_3.51	0.69123	1.13727	0.550421	1.36651	1.40678	0.604794	0.882591	0.112021	0.472826	0.240583	0.633003	0.275046	0.769059	0.22952	0.280316	0.575325	0.561469	0.985313	1.08193	1.29699	1.43212	0.804141	0.495041	0.192046	0.509876	0.758734	0.788932	0.832716	0.303892	1.39094	5.66482	1.26946	0.879471	0.406592	1.04165	0.973393	1.12913	1.07726	2.22034	1.79662	1.07619	1.64614	1.02634	3.00329	3.66628	1.02225	5.48716	2.55493	1.6092
7_[1035][M]+_952.1722_3.49	1.05861	0.238631	0.397469	0.393979	0.417242	0.676136	0.974439	0.743026	0.285078	1.40945	0.489233	0.424854	0.437498	0.0388671	0.18984	0.155265	0.490996	1.42914	0.693397	0.59451	1.38795	0.89907	0.300345	0.988862	0.36885	0.569932	0.873472	2.53482	1.84273	1.25149	0.980768	1.37658	1.41879	2.52944	1.62087	1.38253	1.70032	1.78612	0.964038	0.823084	3.24291	0.943721	0.584536	1.83318	0.556694	2.41107	0.880547	0.909208	1.61485
7_[1038][M]+_955.6888_3.5	1.20192	0.434447	0.461991	0.6911	0.804649	0.122321	3.13449	1.58873	0.249107	0.819778	0.234497	0.322908	0.620075	0.0365157	0.0396719	0.34699	0.405749	1.58821	0.905405	1.15351	2.10113	2.08002	0.147399	0.911006	0.495136	0.385885	0.526918	3.85831	2.97939	1.12362	0.776401	2.08773	2.94786	1.70608	1.49165	3.30388	1.41647	1.06937	1.3141	0.976299	8.82659	1.05052	0.788351	1.47284	1.33865	4.01469	0.756156	1.48192	2.01135
7_[1039][M]+_956.0339_3.51	1.03996	3.24218	0.611714	1.05018	1.23175	1.34681	0.300869	0.212777	0.273742	0.397846	1.07946	0.527864	1.54526	0.633659	0.804811	1.4063	1.1915	1.1837	1.29107	1.58541	1.29533	0.555484	0.720328	0.717457	0.376693	0.416989	0.940311	0.371986	0.225129	4.11326	9.76791	0.994262	0.432228	0.386441	1.20667	0.98029	3.00933	1.63823	2.21265	1.50383	0.663398	0.747298	1.39019	5.89591	9.62004	1.45881	8.04297	1.75135	3.60337
7_[1052][M]+_963.0591_3.5	1.18555	2.14591	0.552967	0.995891	0.619525	0.663667	0.470454	0.203612	0.30536	0.505293	0.596754	0.506289	1.64255	0.747841	0.308523	0.8001	0.58345	0.924228	1.1428	1.58522	1.35445	1.33089	0.330768	0.534659	0.508076	0.762943	1.27939	0.726254	0.314492	1.16675	3.81449	1.13835	1.4668	0.437257	1.08336	1.5011	1.18041	1.37691	0.997661	1.28631	0.822047	0.880555	1.18682	2.51413	5.15144	0.839251	3.43401	1.3119	1.61485
7_[1057][M]2+_966.1818_3.46	0.98971	0.456068	0.729851	1.10549	0.92243	0.166892	2.92243	1.86752	0.358749	1.5585	0.944535	0.276058	0.680612	0.0842625	0.368432	0.253914	0.458476	1.43244	1.13745	1.26348	0.873492	1.97539	0.726357	0.249417	1.2792	0.92188	0.870061	1.72871	5.62957	0.571876	0.673808	1.91071	1.5733	2.01348	1.54408	1.8892	0.820359	1.35421	1.29796	0.660884	6.54619	0.952327	0.216307	1.93789	0.551962	1.79771	0.906415	1.46499	1.24955
7_[1069][M]2+_970.1599_3.48	0.361699	0.535394	0.609999	0.714087	0.870408	0.0568717	1.22466	1.89994	0.097732	1.13367	0.446993	0.404472	0.564905	0.197816	0.348119	0.330143	0.294736	1.04086	0.825401	0.976517	3.0544	3.70411	0.652985	0.733038	0.844642	0.843774	0.132596	2.21023	4.05085	0.390863	0.628317	2.24281	2.85048	1.54201	2.04749	1.78412	0.477802	0.333368	1.07469	0.52883	4.43111	0.742304	1.03939	0.804606	0.64377	3.77612	0.433721	1.10441	1.12446
7_[1092][M]2+_978.6643_3.5	0.614498	0.209104	0.599939	0.151432	0.442325	0.206039	1.19273	1.05293	0.898491	0.63967	0.167527	0.327066	0.34901	0.191946	0.0612286	0.160105	0.691906	2.61497	0.432989	0.913161	1.9978	1.84462	0.694532	0.755802	0.473024	0.419366	0.762985	2.74582	4.76309	0.386043	0.934571	0.951524	2.35585	3.06436	1.7773	1.60622	0.307805	0.268882	0.397994	0.277991	12.397	2.13784	0.501704	0.426363	0.26066	1.32506	1.83953	1.45352	3.39005
7_[1113][M]2+_992.1821_3.5	0.767239	0.937258	0.58562	0.656696	0.569513	0.295229	0.728487	0.505674	0.11381	0.478663	0.216712	0.648099	0.472637	0.167875	0.629262	0.335915	0.488883	2.38013	1.40532	1.51803	4.00721	1.63555	0.283483	0.413346	0.226631	0.331473	0.794633	2.78615	1.19884	2.21487	1.91064	1.60899	2.41417	1.58286	3.34229	2.05837	1.62318	1.08814	1.10016	1.51709	4.12752	0.74409	2.39558	3.5422	3.3162	3.85486	1.35413	3.12327	1.58817
7_[1129][M]+_1001.1754_3.5	0.471591	1.00352	0.453138	0.788895	0.729127	0.115907	1.35438	0.286601	0.251315	0.339469	0.43358	0.638886	0.333647	0.162703	0.247142	0.343137	0.592094	1.90289	1.05438	1.26874	4.44722	1.40637	0.567197	0.147978	0.670655	0.214668	1.0556	4.04772	0.873571	1.64951	2.05453	1.52917	4.00088	1.13778	2.34075	1.71946	1.06791	1.52588	0.674925	0.985983	3.64284	0.834454	2.49383	2.55176	3.18556	5.40325	1.82492	3.21086	1.49071
7_[1145][M]2+_1008.1617_3.52	0.6	0.35487	0.364324	0.280882	0.961801	0.418226	0.51441	0.392376	0.376322	0.682777	0.411791	0.340869	0.61097	0.306289	0.175551	0.489615	0.187127	1.31241	1.43231	2.29923	2.40776	1.89917	0.673692	0.165099	0.25713	0.650696	0.634626	1.07987	1.97497	1.9624	2.66481	1.92481	1.06287	1.11268	2.19827	1.939	1.54218	0.883416	1.3829	1.8376	3.11249	0.706681	1.20265	1.81331	2.05131	1.42077	2.32244	2.99343	1.79634
7_[1155][M]+_1012.1662_3.47	0.620979	0.486456	0.372046	0.606601	0.48294	0.450387	1.4627	1.22835	0.213332	0.327	0.451144	0.383081	0.744801	0.0366322	0.255068	0.398557	0.147381	1.50642	1.14138	1.5305	1.65475	1.74719	0.488358	0.649872	1.22204	0.511883	0.566592	1.52991	0.675046	1.39928	1.86942	1.53007	2.28689	0.947881	2.45798	1.86658	0.860921	0.602761	1.29739	1.49709	3.08415	1.10872	0.833012	2.49362	1.48117	3.54482	2.15465	0.901826	1.86748
7_[1170][M]2+_1021.1588_3.49	0.563584	0.773247	0.600158	0.782052	1.37429	0.270243	1.07298	0.611913	0.231294	0.473183	0.514115	0.552819	0.918265	0.270587	0.309561	0.247521	0.166141	1.33781	1.3172	1.48682	1.50216	1.47084	0.812687	2.0287	0.816705	0.525868	0.678337	1.29078	1.73218	1.53615	3.46557	1.37369	0.91848	1.08271	3.00851	1.6057	1.24297	0.928156	0.757118	1.15999	2.37537	1.16858	0.64545	1.54712	2.35419	2.12729	2.4083	1.81592	3.12881
7_[1183][M]2+_1027.6289_3.51	0.526825	0.392891	0.554831	1.06361	0.371031	0.0203593	0.760668	1.34734	0.236887	0.702777	0.184089	0.58628	0.874911	0.0934339	0.146235	0.537952	0.367773	2.20178	3.43754	2.76706	2.08038	5.1511	0	0.946022	0.209118	0.429337	0.661995	4.7195	2.85343	0.48968	0.986853	4.75569	2.26372	0.957814	1.71095	4.28415	0.737687	1.58688	1.79048	2.73213	5.21031	0.607955	1.08687	1.54353	1.79555	1.40198	0.818829	3.51706	1.09088
7_[1188][M]2+_1030.6323_3.5	0.378299	1.78172	0.289228	0.942304	1.39594	0.0843201	1.69587	2.11915	0.24835	0.851208	0.243207	0.308644	0.565699	0.215432	0.0450763	0.304193	0.243165	1.11538	1.44947	2.4831	2.32076	2.45016	0.380142	0.609727	0.767973	0.438889	0.535678	2.19698	0.806193	1.1986	2.23292	2.75775	3.04209	0.908629	1.01515	2.45016	0.931469	0.64402	0.876954	1.2447	2.39594	0.84467	1.44844	2.3338	1.32528	3.18378	1.3505	1.92771	1.9009
7_[1212][M]+_1045.0641_3.5	0.633321	6.05715	1.01081	4.96276	2.86266	1.24937	0.19547	0.166107	0.625312	0.219383	1.89672	0.56776	2.23681	0.970712	1.1977	7.05631	1.89677	1.10523	1.30025	1.73027	0.910323	0.388855	1.18952	0.419906	0.389874	0.780368	1.83933	0.30444	0.328917	2.47548	2.06879	1.02198	0.501749	0.45633	1.18255	0.670014	1.76329	2.05467	2.16254	1.63776	0.660912	0.43015	1.99907	16.7451	18.5857	1.09847	2.65403	2.17204	0.793443
7_[1228][M]+_1050.161_3.5	1.05373	0.919436	0.930727	1.29274	0.474218	0.385764	0.476711	0.478823	0.423663	0.567448	0.571114	0.171234	0.545142	0.185716	0.670988	0.281648	0.339438	2.0749	1.48846	1.94631	1.7317	0.763189	0.758618	0.707802	0.702891	0.930539	2.09201	0.718586	0.799345	3.2093	4.48771	1.4113	1.28433	1.55866	4.19608	1.51728	2.05443	2.12265	0.940081	1.84405	2.099	1.06685	1.65593	4.15179	4.4425	2.45128	4.33448	2.33697	1.60387
7_[1242][M]+_1059.2701_3.49	0.648604	0.437075	0.490224	0.510489	1.02889	0.0935638	0.60527	1.07635	0.204126	0.81722	0.456135	0.800826	0.364857	0.133637	0.181554	0.142836	0.165761	2.87782	2.14247	2.24537	4.02345	2.35531	0.0585948	0.0816142	0.693237	0.429143	0.882606	4.238	3.37796	1.19447	1.18708	3.11147	3.46339	2.37109	3.7704	2.81444	0.784388	0.557955	2.59308	1.48291	5.70917	2.07555	1.56763	3.1434	1.40277	5.24869	0.929906	2.21648	2.89297
7_[1245][M]+_1061.2821_3.5	0.671088	0.77519	0.47098	0.641213	0.765137	0.219012	0.954559	1.00622	0.250829	0.864467	0.21726	0.398525	0.389262	0.0882787	0.134217	0.0641714	0.169875	2.26338	1.68327	1.51192	3.20952	1.99255	0.0550478	0.236654	0.364124	0.323437	0.99444	3.3907	3.04345	2.36008	1.19064	2.23406	2.59576	2.91485	3.55744	2.64197	1.25673	1.12122	1.63715	1.53547	5.93272	2.58051	1.51682	5.62311	1.52647	4.46943	0.934683	2.67484	3.93521
7_[1265][M]2+_1067.6313_3.52	0.647011	1.48172	1.32321	1.06755	0.888882	0.4222	0.937122	0.479832	0.494794	0.871681	0.120795	0.319909	1.47836	0.0972599	0.210453	0.757738	0.915309	1.23071	1.1593	1.45154	2.06596	1.37908	1.77384	0	0.252633	0.577206	1.23444	0.835415	1.81335	2.94883	4.03404	1.30553	0.688491	0.911908	2.71789	0.962532	2.03049	3.23589	2.19187	1.8327	4.45373	0.719591	0.868266	1.83747	3.04455	1.58244	3.68079	5.71835	1.9956
7_[1281][M]+_1075.9865_3.48	0.695349	6.32223	1.15175	2.64277	1.33952	0.792593	0.128639	0.174593	0.982609	0.0798965	3.63263	1.42491	2.80296	0.88707	2.47063	6.85438	1.17029	1.58565	1.16661	1.18188	1.50459	0.109595	0.466118	0.602345	0.501356	0.425648	3.37652	0.458308	0.279554	1.33157	8.78657	0.603824	0.495499	0.086931	2.09275	0.353028	0.550362	0.862601	2.21732	1.26894	0.410201	0.382732	3.97343	11.0778	14.4933	0.629665	13.3593	1.73042	1.83031
7_[1285][M]+_1077.2777_3.5	0.957059	0.515104	0.690652	0.636209	0.734557	0.154057	3.01718	0.978845	0.572728	0.6133	0.296103	1.16411	1.10252	0.820586	0.081169	0.223161	0.60459	2.4635	1.07711	0.803824	4.40849	1.43973	0.295114	0.32998	1.3672	1.03601	1.38795	2.97964	6.99381	2.78725	0.935507	2.57135	2.88691	4.53308	4.43197	1.668	1.72	0.809866	1.55156	0.874486	7.89772	1.60044	2.67401	1.73305	1.16627	4.08592	0.868128	2.21505	1.97128
7_[1291][M]2+_1079.623_3.5	0.867073	1.16048	1.70076	0.392359	0.722647	0.324808	1.80999	0.457593	0.418172	0.152302	0.215141	0.417992	0.570564	0.624298	0.0681636	0.57694	0.0219137	1.13408	3.15557	2.18601	1.58531	2.03538	0.183976	1.35242	1.30403	0.22613	0.85427	1.35082	0.413589	1.28405	3.327	2.33639	1.61659	0.555967	1.34976	2.18143	0.982309	0.737931	0.750952	1.92182	1.78042	0.603867	1.27002	2.03951	2.77006	4.68238	3.5334	1.37367	2.95271
7_[1299][M]+_1081.2784_3.51	0.699114	0.280326	0.494167	0.670288	1.11066	0.47042	1.67228	1.23878	0.567624	1.5348	0.37164	0.672567	0.435682	0.447482	0.270309	0.200678	0.273456	1.60203	0.725512	0.634341	1.1861	1.64365	0.392361	0.286026	0.368311	1.37833	1.48359	2.67494	3.71531	0.89596	0.739162	1.3354	2.65232	1.96344	2.53832	1.78797	0.912337	0.688848	1.20805	0.672314	3.62643	1.37502	0.806591	2.0764	0.44399	1.27724	0.63728	1.00621	1.53156
7_[1313][M]2+_1087.7289_3.47	0.830929	0.829525	2.92698	0.43651	0.447953	0.164879	0.877158	3.42155	2.84825	0.891444	0.521159	1.78765	0.396403	0.0665123	1.13147	0.283631	0	3.78893	1.56705	0.943658	4.123	2.98965	0.696229	0.232928	0.681712	0.48303	2.59394	3.97793	5.88629	0.754536	0.20217	2.76793	4.02372	2.88437	5.06954	1.6811	0.675445	1.13355	1.61235	2.3727	4.21491	1.56908	0.308752	1.69115	0.610988	0.668929	0.333188	0.840212	2.17261
7_[1324][M]+_1091.2605_3.47	1.11253	0.287252	0.196747	0.746992	0.803169	1.28922	3.44059	0.741781	0.589971	2.07179	0.345302	0.408791	0.377165	0.16441	0.305524	0.260547	0.505468	0.247964	0.34053	0.42803	1.28516	1.03025	0.58742	6.16888	0.537556	1.08434	0.599257	3.1329	4.31864	1.18033	0.401724	0.590344	2.9354	3.33383	0.960642	1.22983	1.40354	0.559272	1.4318	0.630643	5.76054	1.07599	0.516758	1.76436	0.450539	1.41601	0.549367	1.07227	0.914954
7_[1341][M]+_1099.1363_3.47	0.704749	2.35513	0.597985	1.20563	1.70961	0.354602	1.36476	0.237613	0.333344	1.01825	0.256196	0.254613	1.3587	0.298758	1.03694	1.05586	0.422769	1.42603	1.92882	1.34579	3.50455	0.607797	0.517909	1.28486	0.660619	0.462904	1.89184	1.84784	0.374534	2.80692	2.30378	1.31294	2.51032	0.156191	1.56913	1.22664	2.24018	0.876531	1.43933	2.98752	0.917877	0.202909	3.72414	4.31058	7.82058	2.93199	1.87242	2.0938	0.56684
7_[1342][M]+_1099.2288_3.48	0.634838	0.165698	0.14856	0.791535	1.30057	0.248041	3.03482	1.48159	0.201278	1.46327	0.0531718	0.186047	0.351586	0.0417487	0	0.105628	0.736406	1.11072	1.5122	1.2235	1.80908	2.32105	0.755892	0.547757	1.22112	0.452255	0.527043	2.70645	7.11989	0.735845	0.584518	1.19551	1.60229	2.08392	1.58759	1.38393	0.615565	1.4386	1.50074	0.938428	8.76003	1.38527	1.89384	2.42538	1.24444	8.19566	0.41941	1.37706	1.3257
7_[1355][M]+_1105.2225_3.48	0.553359	0.485548	0.218329	0.933433	1.06635	0.209188	2.47496	1.44498	0.157971	0.913376	0.126173	0.333401	0.368669	0.312325	0.151081	0.149226	0.698684	1.47504	1.5004	1.02123	2.37628	2.26642	0.701965	0.771615	0.934956	1.04519	0.49909	3.20235	8.44094	1.60276	0.974046	2.66466	2.27591	2.06845	1.49708	2.25334	1.31343	1.14444	1.89189	1.19387	11.3973	1.49744	1.39291	1.89823	0.780505	5.42029	0.434066	3.79322	1.48345
7_[1360][M]2+_1108.227_3.47	0.94319	0.67995	0.0964376	0.511348	0.773991	0.738445	0.458466	2.20194	0.903199	1.10826	0.386908	0.936121	0.492544	0.327055	0.29293	0.562606	0.0859648	4.16223	1.98876	2.30644	1.7391	3.0969	0.115991	0.263303	0.414434	0.0937527	0.720232	2.08651	3.14905	1.73176	0.846658	3.77553	2.48692	3.8569	2.35344	2.72355	1.23856	0.796831	1.66135	2.38244	5.35055	1.4261	1.06074	2.07425	0.508537	3.97618	0.841455	2.18409	2.2167
7_[1362][M]2+_1109.2551_3.51	0.277503	0.288187	0.320685	2.12425	1.27369	0.0179997	1.25678	1.18555	0.120482	0.320911	0.057473	0.281669	0.200957	0.332639	0.0825248	0.0660873	0.635911	2.73446	3.36967	3.70294	3.11109	4.92386	0.308009	0.613993	1.15692	1.17706	1.05971	3.4321	3.46228	2.21485	3.13645	7.04462	1.71297	2.66414	3.66436	6.33871	1.14714	2.68797	5.87865	3.21649	9.94779	1.81233	0.74001	8.48002	2.62548	9.20129	2.31981	10.496	5.72413
7_[1371][M]+_1114.1944_3.49	0.767977	0.745441	0.379086	0.915965	0.888614	0.185879	0.852411	0.67605	0.200111	0.870184	0.224316	0.203633	0.349836	0.131274	0.136999	0.149837	0.283335	1.40113	1.20781	1.11569	1.42417	1.51733	0.141432	0.349423	0.12478	0.440588	0.762294	1.39258	2.26552	1.24811	1.001	1.32025	1.40753	2.03192	1.58584	1.74087	0.982322	1.1151	1.45131	1.03403	3.10909	1.55319	0.784061	2.33438	1.39876	1.77022	1.03245	2.00398	1.94925
7_[1381][M]2+_1118.6194_3.51	0.930732	0.266713	0.425412	0.441469	0.666486	0.507207	0.477196	0.11346	0.26631	1.18412	0.434448	0.406684	0.99775	0.138929	0.242843	0.471182	0.497786	1.02642	0.876123	1.06351	1.6711	0.10596	0.309191	0.121044	0.213243	1.25436	1.07449	0.606341	1.3436	3.37454	2.35152	0.58549	0.507763	0.574415	1.12842	0.839503	2.59382	1.64453	0.997238	1.42177	1.92303	0.354443	1.41255	1.30211	2.1747	1.47567	2.0214	4.5458	0.605152
7_[1400][M]2+_1129.2326_3.49	1.03802	0.21444	0.430998	0.623065	1.46609	0.794864	1.26264	1.88201	0.3442	1.63457	0.16594	0.408488	0.244464	0.519596	0.198559	0.166557	0.0791977	1.85109	1.14272	1.16116	2.0945	3.87388	0.640667	0.0472798	0.405106	0.742575	1.57693	4.59051	2.19785	1.6597	0.852086	1.80527	2.31382	4.54537	4.10479	1.90791	2.12078	0.281828	0.903351	1.36084	6.06211	1.11477	1.33155	3.47857	0.42918	4.90835	1.10337	0.910166	1.52245
7_[1407][M]2+_1131.2318_3.46	0.210959	0.494326	0.845539	0.894748	1.26475	0.282296	1.81999	1.35861	1.00311	1.04476	0.123661	0.493359	0.458074	0.26931	1.99817	0.213586	0.342648	3.48374	3.66455	1.50504	2.75821	7.06062	0.638359	0.654022	1.65766	0.75138	2.18716	5.01182	3.65152	1.39294	0.707164	4.52082	5.89605	2.79859	4.1403	10.3551	1.87892	0.562061	2.62012	1.27557	5.05127	1.27613	2.15224	5.01965	1.78427	4.27438	0.66623	1.22853	1.85004
7_[1421][M]2+_1136.7243_3.49	0.256376	0.437721	0.102866	0.462593	0.703213	0.207247	0.70102	0.794132	0.0354244	0.603337	0.0755026	0.661856	1.29741	0	0.0158838	0.494513	0.487539	1.7062	1.56672	0.882066	6.76343	1.70157	0.334141	0.112703	0.506301	0.173386	0.251666	8.32376	2.396	1.3165	1.29388	2.31039	9.10346	3.427	1.63147	2.05943	1.11169	0.736183	1.15908	0.770298	10.6277	1.16438	2.72489	3.27412	1.21986	7.33105	0.960396	2.09332	2.34752
7_[1453][M]+_1159.2516_3.5	0.604877	2.46457	0.263806	1.48378	1.00478	0.451016	0.22353	0.172484	0.0876052	0.172543	0.296217	0.28978	1.42448	0.0933734	0.194672	0.871792	0.630033	2.26027	1.78339	1.82046	2.89892	1.24704	0.109521	0.137826	0.140438	0.185696	1.49162	2.05028	1.20261	4.1252	7.81933	2.22666	1.88349	1.33661	3.47862	1.95357	1.30303	1.65541	6.26154	2.24864	3.55773	2.03715	2.66096	17.6523	23.055	3.22793	5.95562	3.44917	3.96458
7_[1468][M]2+_1169.2299_3.5	0.86786	0.725103	0.712623	0.518523	0.556166	0.155221	0.937173	0.600612	0.301927	0.573795	0.256063	0.169967	0.678099	0.153344	0.0341415	0.43883	0.0742913	1.79701	1.30154	1.95105	2.87502	1.18296	0.820934	0.999393	0.655836	1.71444	1.225	1.72695	2.6021	2.62966	3.75598	2.16451	2.05115	2.08616	2.37836	1.88911	2.08399	1.19348	1.93424	1.38105	9.13527	1.32643	1.38274	2.20288	3.11218	6.63674	2.85996	7.33306	2.8147
7_[1471][M]2+_1172.2389_3.5	0.279943	1.73879	0.55878	0.665874	1.39483	0.197647	0.446265	0.576545	1.25911	0.587063	0.853095	0.600698	2.12767	0.0677491	1.97619	0.194532	0.520054	3.49408	2.33689	2.10971	3.19605	1.73804	0.443642	0.183625	0.819003	0.499686	2.05656	2.26921	1.2596	3.14514	3.68541	3.04406	3.1753	0.990631	5.73267	1.74257	1.24617	0.872902	2.10046	1.55198	3.37493	0.726921	4.59613	6.68793	5.7802	4.48047	3.33956	3.63089	2.83207
7_[1492][M]+_1179.2308_3.51	0.826342	1.00854	0.510785	0.276253	0.347929	0.37278	0.549117	0.37478	0.192666	0.512735	0.396002	0.526522	0.679225	0.232016	0.334494	0.458231	0.702788	1.94922	1.25951	1.12038	2.06959	1.04757	0.468577	0.222966	0.165813	1.39138	0.810514	1.7263	1.65263	1.845	4.32717	1.08919	1.76686	1.21173	2.69513	1.17203	1.23701	1.09211	1.06723	1.16441	5.50106	1.32008	1.29002	4.14217	3.83134	3.04505	2.81218	4.62468	2.94912
7_[1502][M]2+_1184.7098_3.5	0.624066	0.407775	0.367409	1.94035	1.03955	0.0578519	1.11343	0.724576	0.32676	0.874561	0.14846	0.354031	0.376926	0.717117	0.0559574	0.592272	0.362483	1.61018	0.911081	1.15249	3.62602	1.31945	0	0.358031	0.849753	1.01908	0.631738	2.76493	2.98861	3.24883	4.50214	2.55906	2.80153	1.57975	2.55308	1.52896	1.41063	2.44571	2.38276	2.41729	8.01957	1.94508	2.23628	2.82869	2.02377	11.7459	4.05527	5.03326	3.40812
7_[1511][M]+_1189.2161_3.46	0.434671	0.723156	0.424157	1.36156	0.392762	0.265334	0.700158	1.14844	0.614302	0.37167	0.449898	0.264288	0.591374	0.453994	0.195954	0.496393	0.334247	2.0089	1.75271	1.52629	2.22899	2.63206	0.692986	1.02545	0.712851	0.792873	1.26883	1.68195	1.8901	1.29609	1.08535	3.91408	1.90404	1.82629	2.03391	2.33372	1.28825	0.793443	1.95336	1.96332	3.66331	0.741209	1.05819	3.40987	3.83146	6.14343	1.10661	1.53193	1.32123
7_[1526][M]+_1197.2089_3.5	0.895333	2.10369	0.591692	1.75075	4.33547	0.258694	0.837403	0.39424	0.347056	0.477063	0.189206	0.386689	2.67101	0.0564275	0.143282	0.928796	0.197067	2.67481	1.61078	1.15135	5.9392	2.07608	0.122502	0.570166	0.729988	0.267176	1.0784	2.79644	0.976092	2.39333	2.96422	2.05638	5.16171	1.8608	4.28705	3.1081	1.31335	0.799416	4.86758	1.76317	3.3776	1.63657	3.12902	11.3575	13.2885	5.67063	2.35876	2.91592	2.58246
8_[6][M]+_163.04_10.78	0.918365	0.525799	0.339496	1.20766	0.696528	0.288113	0.592584	1.2275	0.281041	0.784197	0.34709	0.638149	0.932549	0.543243	0.530256	0.396404	0.314681	0.205287	1.67581	0.110831	0.255088	0.291824	1.86545	1.72478	1.17085	0.112423	0.892545	0.430757	0.903279	1.12343	0.930133	0.75187	0.813551	1.14393	0.297994	0.531728	0.481027	0.48023	0.200083	0.432008	0.533271	0.207533	0.288743	1.23688	0.319281	0.493654	0.535666	0.288152	0.342342
8_[35][M]+_279.0511_10.77	0.792582	0.444668	0.249661	1.11692	0.562713	0.20411	0.555004	1.33425	0.203873	0.618092	0.260759	0.516652	0.857762	0.430888	0.43765	0.278486	0.288069	0.182619	2.03528	0.088744	0.23491	0.217333	2.56351	2.58716	1.29647	0.0955015	0.841936	0.324489	0.869591	1.08978	1.05143	0.597052	0.750465	1.06159	0.224453	0.4405	0.406146	0.464679	0.154565	0.324184	0.535238	0.158653	0.234973	1.10134	0.293009	0.424776	0.468108	0.253522	0.242426
8_[61][M]+_348.0448_10.79	1.10469	0.571509	0.639879	0.716312	0.758476	0.815438	0.620732	1.11863	0.537198	1.29322	0.691358	0.51538	0.861927	1.0328	0.952759	0.473302	0.724005	0.143951	1.07399	0.288423	0.400628	0.684766	1.53741	0.870804	0.646968	0.115757	0.806663	0.691099	1.16245	1.51001	0.945305	0.897667	0.812985	1.72429	0.543779	0.992291	1.22937	0.881581	0.149197	1.10518	1.06164	0.604577	0.180671	0.91323	0.465943	0.263711	1.08891	0.761308	0.89573
8_[68][M]+_363.0079_10.77	1.19	0.644255	0.722541	1.28607	0.734231	0.609356	0.989184	0.982152	0.310621	0.986353	0.736122	0.742985	1.02066	1.0622	0.769622	0.807307	0.818818	0.220879	1.26438	0.408462	0.598651	0.616807	1.33477	1.03177	0.955995	0.415356	0.846142	0.409882	1.14989	1.40727	1.14205	0.991129	0.849434	1.28556	0.516823	0.714332	0.935412	0.804735	0.3955	0.596106	0.996974	0.483757	0.646806	1.08427	0.383583	0.767586	1.21668	0.549546	0.781744
8_[80][M]+_378.9783_10.78	0.914451	0.708348	0.205582	0.987685	1.07595	0.735881	0.880075	0.918944	0.246921	1.07907	0.195649	0.742434	0.740575	0.593381	0.733833	0.427117	0.308752	0.171528	1.20894	0.352269	0.846684	0.426422	1.18479	1.81644	1.39988	0.305889	0.922286	0.687453	0.884405	1.23306	1.1199	0.889723	1.69659	1.18501	0.448566	0.505145	0.767803	0.769286	0.4468	0.53408	0.404799	0.411206	0.607437	1.22767	0.234045	0.89998	0.696371	0.629742	0.630842
8_[91][M]+_386.992_10.8	1.147	1.89735	0.461133	2.56172	0.745443	0.606	1.07185	1.00777	0.527977	1.03496	0.834793	0.409671	2.09065	0.646589	0.832424	0.710295	0.248691	0.427238	1.02503	0.687268	0.612358	0.488743	1.06962	1.45029	0.950618	0.0683578	1.03741	0.331527	0.43486	1.18602	1.00802	0.870485	0.776395	1.18279	0.44702	0.872028	0.894926	0.755504	0.501909	0.840986	0.923443	0.769443	0.269221	2.60875	0.60838	0.812984	0.892499	0.308835	0.614447
8_[131][M]+_423.9765_10.79	1.05455	0.680696	0.74169	0.868458	0.741448	0.828661	0.699086	0.896268	0.682741	1.0025	0.716304	0.782714	0.846079	0.831194	0.930175	0.747132	0.630519	0.415331	1.15322	0.300527	0.482543	0.611496	1.14006	1.04985	0.796111	0.177626	0.972358	0.589877	1.04175	1.1065	1.01592	0.86706	0.710894	1.36814	0.527209	0.780492	0.873431	0.718503	0.343239	0.714857	1.03739	0.607416	0.523733	1.08784	0.446983	0.541951	0.964905	0.739207	0.675354
8_[147][M]+_437.012_10.75	1.18484	0.741728	0.863918	1.04781	0.85558	0.616303	0.371565	0.890884	1.02915	0.799952	1.79404	0.84997	0.95477	0.758121	1.27622	0.697193	0.605502	0.537251	0.893955	0.265505	0.579117	1.07426	0.860334	0.364058	0.255929	0.20557	0.758394	0.698022	0.750416	0.93443	1.27057	0.941456	0.95064	0.875226	0.869767	0.682948	0.677707	0.680232	0.602584	1.03552	0.694181	0.882769	0.782128	0.98285	0.694063	0.145907	1.00964	0.536921	0.880969
8_[297][M]+_559.1117_10.77	0.701319	0.231323	0.0549258	1.2244	0.747383	0.165861	0.411328	1.02621	0.0766465	0.623104	0.071007	0.217027	0.827822	0.484752	0.121942	0.0256925	0.0651597	0.0674479	1.90388	0.0701231	0.219963	0.224584	3.45111	2.36651	1.12152	0.0493112	0.715259	0.127965	0.867969	1.23914	0.859133	0.60248	0.605911	1.21157	0.0856197	0.393703	0.242503	0.557792	0.067451	0.34804	0.102711	0.106919	0.11229	0.713422	0.112518	0.40082	0.448827	0.0275462	0.233885
8_[311][M]+_567.2138_10.75	1.28863	1.11659	1.30553	1.21657	1.0396	1.17282	0.975531	1.04426	0.818088	1.40828	1.26607	0.81652	1.01927	1.37589	1.36857	1.41157	1.24781	1.65894	1.19416	1.98879	0.994811	1.68214	0.318914	0.376769	0.392614	0.606696	0.401846	1.05125	1.17622	1.33923	1.49795	1.7387	0.858258	1.15049	1.89818	3.07164	2.20503	1.81144	1.0053	1.02039	1.0974	1.29193	1.03722	1.181	1.28392	1.32126	1.68926	0.824921	1.12823
8_[332][M]+_581.0932_10.77	0.948437	0.390448	0.298723	1.22332	0.649244	0.288328	0.541683	1.15127	0.211011	0.906139	0.31124	0.516064	0.803141	0.400246	0.459709	0.253646	0.291039	0.144642	1.68887	0.101975	0.216931	0.16338	2.65945	1.63521	1.11574	0.0642491	0.775175	0.303232	0.954308	1.16924	1.00032	0.679184	0.643239	1.398	0.265594	0.428756	0.613786	0.49055	0.0546267	0.369881	0.56417	0.161715	0.237546	1.11926	0.205009	0.408176	0.429518	0.23631	0.37309
8_[358][M]+_597.0623_10.78	0.97552	0.417851	0.685727	0.83511	1.60612	0.328292	0.925166	0.804752	0.479532	0.706765	0.59328	0.700361	0.809812	0.442656	0.695342	0.0881295	0.300142	0.275878	1.03792	0.112877	0.299319	0.268115	1.53203	4.5333	1.19668	0.238677	0.887972	0.284735	2.08449	1.15008	0.994186	0.510416	1.24304	1.05787	0.471272	0.423619	0.801665	0.608495	0.295374	0.443876	0.393201	0.154622	0.283372	1.11677	0.451485	0.539392	0.568147	0.342997	0.46489
8_[745][M]+_802.2693_10.75	1.48456	0.892832	0.875215	0.99805	0.821811	0.899287	0.971393	0.9222	0.505189	1.09006	0.544732	0.750924	1.29806	0.63622	1.64879	0.77762	0.838512	0.924189	1.01332	0.431834	0.886336	0.698997	1.52724	1.28367	0.498828	0.436913	0.841637	1.03042	1.02101	2.09922	0.800492	0.671548	1.07152	1.25854	1.07757	1.04523	2.13314	1.53004	0.479007	0.658681	1.23122	0.465543	0.515446	0.560748	0.790036	0.950431	0.735631	0.596142	0.41109
8_[814][M]2+_850.1647_10.8	0.978914	1.07864	0.819427	1.04197	0.744137	1.65483	1.16468	1.57291	0.125371	1.23528	0.738295	0.411463	0.83176	0.311256	0.641262	0.757399	0.862476	1.76488	2.65103	0.500116	0.689703	0.753454	1.75336	1.79688	0.587126	1.06273	1.23843	0.557101	1.43723	0.74508	0.714878	0.40898	0.647593	0.785583	1.10829	0.470393	1.5305	0.760106	1.00541	0.408381	0.669033	0.283883	0.245331	0.344076	0.600964	0.595015	0.436131	0	0.441517
8_[838][M]+_861.1543_10.79	0.712037	0.0988847	0.267131	0.508826	0.710188	0.315944	1.23508	1.3149	0.246491	0.577152	0.320812	0.318309	0.296758	0.473864	0.62748	0.379875	0.298345	0.574183	2.06778	0.237971	0.525275	0.0753211	5.35336	4.71963	1.74421	0.481724	0.830753	1.27147	0.575043	1.47843	1.25368	0.60338	1.16452	1.20784	0.256392	0.3302	0.400059	0.539141	0.381049	0.295273	0.386964	0.204101	0.419232	0.314304	0.498135	0.761517	0.662188	0.438278	0.322585
8_[849][M]2+_869.135_10.8	1.22785	0.6073	0.500287	0.335637	0.406126	1.10593	0.790497	1.48686	0.436973	0.761965	0.452411	0.10156	0.745467	0.3369	0.761468	0.445252	0.814991	0.55994	3.09427	0.819977	0.184613	1.03175	3.18242	1.04436	1.07845	3.20199	0.426369	0.352952	1.99249	1.08647	1.39527	0.939025	0.538024	0.980324	0.50665	0.558242	0.707588	0.20922	1.2042	0.267273	1.21795	0.526619	0.18469	1.00275	0.528149	1.04534	0.631197	1.4118	1.06514
8_[863][M]+_877.119_10.78	0.835491	0.615562	0.128006	2.83279	0.581421	0.218658	0.753157	0.923365	0.234179	0.572189	0.160569	0.785399	0.447777	0.253465	0.397671	0.163665	0.471386	0.118392	1.21104	0.191151	0.374973	0.40962	8.6896	3.6862	1.65641	1.37282	0.869467	0.859811	0.993564	0.943597	0.59994	0.64329	2.04331	0.918787	0.371609	0.33958	0.574824	0.417393	0.625276	0.237796	0.52165	0.223208	0.181439	0.58676	0.200129	0.523403	0.26228	0.241183	0.256496
8_[876][M]+_883.1346_10.77	0.560164	0.0785565	0.734388	0.253123	0.503348	0.231821	0.595879	1.05248	0.312611	0.566558	0.562167	0.813284	0.918451	0.527193	1.40231	0.258936	0.14712	0.245384	1.63511	0.203508	0.181563	0.219364	5.99111	1.70786	0.686126	1.40559	0.827002	0.27661	1.51351	0.598477	1.94799	0.61086	0.839721	0.611995	0.576789	0.684277	0.559534	1.62778	0.272242	0.195915	1.14774	0.463088	0.41657	0.577182	0.255398	0.0879841	0.846773	0.902498	0.673347
8_[886][M]+_887.1895_10.74	0.943574	0.589073	0.231324	3.51921	1.82562	0.559764	1.00512	1.17803	0.442658	1.27953	0.59073	0.416352	0.90034	0.44982	0.614645	0.91299	0.108362	0.704727	1.70038	0.315632	0.129626	0.426269	1.09804	2.013	1.52437	0.208697	1.5892	0.766977	0.940617	1.32636	0.724212	1.14431	1.24529	1.75339	0.850745	1.12539	1.06965	0.71189	0.381503	0.72884	0.0821853	0.410485	0.199848	2.01091	0.624078	0.531114	0.867166	0.428497	0.653014
8_[899][M]+_895.19_10.8	0.809896	1.19918	0.310687	1.5355	1.15477	0.181526	2.31821	1.21871	0.314524	1.28425	0.743164	1.31293	4.11738	0.594406	0.390722	0.317724	0.164309	0.364464	1.16817	0.199596	1.29812	0.616183	0.969777	2.46029	2.32502	0.439069	1.69567	0.877862	0.277873	1.12766	0.93976	0.546897	1.3071	1.30978	0.287784	0.319576	0.725207	0.261844	2.51748	0.751488	0.661821	0.540819	0.52592	7.13272	1.02702	2.76873	0.868293	0.254932	0.608769
8_[906][M]+_899.1085_10.78	0.787049	0.652417	0.58276	0.642172	0.32953	0.263242	0.753655	1.21312	0.751552	0.824076	0.686808	0.234588	0.67383	0.341642	0.607486	0.794082	0.473187	0.541598	0.893355	0.220444	0.180271	0.199162	7.50866	2.52823	1.52976	1.07559	0.916142	0.314188	1.34499	0.98762	0.765655	0.662386	0.661491	0.599154	0.528566	0.377409	0.363458	0.745181	0.320164	0.382421	0.261016	0.206734	0.246396	0.487068	0.259076	0.492202	0.306571	0.442592	0.243089
8_[1150][M]2+_1009.6673_10.8	1.46769	1.20839	0.43956	2.17211	0.695817	1.04162	0.981354	1.34965	0.59446	1.34496	0.846609	0.804709	1.313	1.03007	0.419521	2.82708	2.26964	0.554248	0.6899	0.563887	2.27617	0.478507	5.8358	1.64553	0.501336	7.03844	0.67182	1.76434	3.54215	0.841663	0.473755	0.605027	1.24237	0.711562	0.55461	0.337695	0.650347	1.3764	2.34394	1.04346	3.09649	0.528957	0.960395	1.19209	1.9857	0.281565	0.766002	17.3663	0.30023
8_[1174][M]+_1023.1749_10.76	2.67174	0.168004	0.825295	0.411233	0.473644	0.948411	0.64701	1.03144	0.789913	2.83733	1.0716	0.731192	0.235334	0.725099	0.609919	0.453592	0.540493	1.12744	1.45499	0.294506	2.80557	1.23075	1.49305	0.725635	0.484172	0.492784	1.26408	1.75456	0.43921	2.21094	1.84953	1.11541	3.30627	2.69513	0.53223	0.744468	1.96807	0.724294	2.34862	0.45784	0.630418	1.31936	3.30581	0.375304	0.847165	0.508314	1.20672	0.183522	0.852138
8_[1184][M]2+_1027.6581_10.8	1.16054	0.702226	1.7398	0.629543	1.48828	0.78433	0.703268	2.3537	1.04947	0.841312	1.8526	0.853694	0.48609	2.88844	1.10411	2.30479	0.295594	2.02767	1.77915	1.72079	0.624954	1.74032	1.11667	1.96912	0.586919	0.689092	0.994419	0.509038	0.9163	1.5739	0.605836	1.52666	0.868738	1.49976	1.70594	2.28695	1.71084	0.521472	1.19548	2.50781	1.08772	0.908581	0.492056	0.700831	1.03403	1.43324	0.990532	0.234515	0.808372
8_[1197][M]2+_1034.1733_10.78	1.26637	3.08524	0.801072	7.8676	0.615839	0.98955	0.63207	0.651254	1.806	1.73448	1.44837	0.519427	6.16832	0.319061	1.37015	3.08138	2.21261	1.03853	1.39927	0.486528	0.529625	0.55788	5.36636	2.02862	2.00476	0.984172	1.33079	1.32572	2.49422	1.4647	1.35103	0.748382	0.998402	1.61289	0.595371	0.31953	0.460821	0.576308	3.39256	0.627589	0.70901	0.533215	0.564108	5.41509	4.69852	0.728086	1.2596	1.32336	0.44376
8_[1426][M]+_1141.2161_10.77	2.90907	0.403845	0.274189	0.63788	0.633894	2.25213	4.04979	0.593789	0.70119	1.67325	0.820944	1.70181	0.492845	0.291576	0.272815	1.16951	0.975235	0.949347	1.29494	0.313468	3.05846	0.479258	2.04148	4.95883	4.1692	1.04005	0.869878	1.48958	0.599958	1.57775	2.1832	0.557053	3.63098	1.88955	0.419732	0.353845	1.05777	0.432598	0.515357	0.392329	1.27185	1.20752	2.86572	1.76636	0.809038	2.17275	2.24533	0.388624	1.86998
8_[1466][M]2+_1166.7255_10.74	3.35463	0.405165	0.362209	0.387909	0.383003	0.745553	2.7153	4.10723	0.745652	1.25269	0.712107	1.79284	0.0679599	5.6519	0.741135	0.525809	1.1948	0.447437	5.31173	3.32436	1.77511	1.17957	2.94489	3.90048	2.34001	1.13378	0.588203	0.548253	1.87595	2.27936	1.29788	3.65263	1.38467	2.17278	0.482673	4.0019	1.18448	0.605183	0.916031	2.68009	1.24407	1.21559	1.25612	0.302527	0.455255	1.5029	0.614174	1.68678	0.889116
8_[1515][M]+_1191.2486_10.75	1.00276	0.312291	0.968357	0.602027	0.390032	0.383107	0.800357	0.767179	0.631374	1.42274	0.969243	1.56832	0.265976	0.348519	0.734604	0.38911	0.281932	0.870687	1.08158	0.341943	0.417926	0.489555	3.49242	3.60691	2.98368	0.455716	3.51649	0.966895	0.520915	1.51022	0.364962	0.447456	1.28862	1.56687	0.641488	0.650527	0.74407	0.545353	0.395592	0.191349	0.531692	0.603516	0.760477	0.271257	0.235515	1.12779	0.488274	0.239529	0.257529
9_[142][M]+_433.2014_7.2	1.57406	0.942045	0.732187	0.835375	2.28905	0.897394	0.562409	1.09589	0.695877	1.414	1.07416	0.871404	0.985238	0.606165	0.622493	1.01054	0.59919	1.52299	1.25574	0.812733	0.734567	0.982642	0.346795	0.384477	0.341397	0.416846	0.584796	1.46346	0.535176	1.53364	1.39169	0.855656	1.04793	1.33584	1.26309	1.00166	1.19949	0.406466	0.717035	0.963029	0.693497	1.04572	0.61161	2.2052	2.28089	0.873946	1.48058	0.710541	1.06615
9_[169][M]+_457.0969_7.18	0.699296	0.177466	0.181681	0.711868	0.359862	2.5102	3.75391	1.25136	0.364582	2.05999	0.251265	0.40534	0.343965	0.051022	0.146299	0.126863	0.132923	0.89863	6.19413	0.183115	0.349118	1.44465	1.91959	1.46491	2.87777	0.97751	0.753696	0.680331	1.12708	0.576402	0.236999	0.640597	1.22212	0.813212	0.612988	0.453714	1.51105	0.586752	1.36585	0.504549	0.530025	1.02832	0.143332	1.12557	0.110087	0.337615	0.136362	0.178579	0.174793
10_[566][M]+_721.3652_25.96	0.697253	0.504676	0.363259	0.732188	0.517153	0.977867	0.0691701	0.731571	0.74677	1.01065	0.788435	0.287258	0.503654	0.893454	0.449055	0.890412	0.453652	0.182842	0.581	0.164035	0.0443801	0.139361	0.314933	0.142653	0.144345	0.789008	0.0179482	0.0257231	0.136578	0.262319	0.244752	0.461206	0.102019	0.177859	0.00900374	0.103674	0.126486	0.141723	1.0549	0.85772	0.848229	1.08349	0.0938261	0.7928	0.527745	0.0621182	0.193952	0.716861	0.50867
10_[813][M]+_848.5163_25.94	1.05132	0.705866	0.173327	0.904818	0.981386	1.24818	1.39065	2.1693	0.612802	0.510407	0.65116	0.606237	1.09483	2.45821	0.39754	1.23812	0.69281	0.194333	1.85109	0.978123	0.0638138	0.316827	0.620094	0.877936	0.731259	0.861761	0.254476	0.0847758	0.0573764	0.205535	0.259976	1.36322	0.326511	0.881326	0.0560166	0.315266	0.626775	0.329009	1.0955	1.88017	0.823009	0.859198	0.289982	1.24724	1.00544	0.721098	0.249273	0.928255	0.438076
10_[948][M]+_915.5039_25.97	0.534232	0.690953	1.02254	0.782163	0.753798	1.67676	0.555353	0.306641	0.712204	1.36073	0.328492	0.708583	0.596167	0.2848	0.402346	1.02958	0.930278	0.334139	0.520644	0.265484	0.119988	0.173749	0.646797	0.59846	0.638673	0.864615	0.3098	0.0342662	0.496331	0.484626	1.15317	0.266177	0.588669	0.267824	0.118722	0.143726	0.399782	0.503629	0.805833	1.02988	1.05758	1.25434	0.489584	0.847812	0.84751	0.923074	1.01638	0.942165	1.4039
10_[958][M]+_919.3182_25.95	0.602993	0.669116	1.78935	1.01584	0.191514	0.607374	0.703328	0.463656	1.7834	1.36295	2.86062	0.809088	0.231278	0.466924	1.27559	1.30374	0.417037	1.38384	0.871071	0.376607	0.179699	0.167263	0.209661	0.553449	0.761248	1.05807	0.773533	0.132237	0.213337	0.562862	0.728317	0.304673	0.221522	0.420715	0.324686	0.380693	0.33848	0.247798	1.11514	0.375541	1.22263	0.927301	0.173593	0.875967	0.889563	0.691509	0.949561	0.829873	0.825243
10_[1101][M]+_983.4853_25.99	1.52671	0.726706	2.97609	1.19479	0.743875	1.57291	0.840667	1.46306	1.79069	1.65968	0.783823	0.693799	0.84492	0.722057	1.0663	1.10716	0.973952	0.253061	0.953695	0.784746	0.115326	0.646332	0.819818	1.87584	0.493484	0.976307	2.69022	0.0931844	0.219881	2.002	0.275938	1.43193	0.156402	0.835262	0.837647	0.184509	1.07012	0.170026	1.4228	1.22566	1.27745	0.616194	0.161034	1.03803	0.281252	0.454933	0.432586	0.8306	1.21974
11_[14][M]+_193.0504_11.69	3.28975	1.75974	1.42568	2.18504	2.07785	1.48149	1.37802	1.04195	1.05917	1.62517	1.15727	1.15501	1.62922	0.915858	1.17343	1.28109	0.95332	0.614708	0.636878	0.475933	0.54142	0.61416	0.565846	0.752035	1.02605	0.653602	0.952767	1.48678	1.8149	2.06434	2.30825	1.32039	1.33634	1.67941	1.45097	1.57495	1.40798	1.38875	0.51861	1.06499	1.49808	0.610548	0.616032	0.80957	1.12161	0.761138	1.04612	0.471299	0.511807
11_[46][M]+_309.0616_11.69	5.25536	1.28375	1.0918	1.69509	1.69552	2.48135	1.55113	1.23809	1.13598	1.91596	1.21245	1.21832	1.75568	1.23453	1.14413	1.27463	1.37615	0.615547	0.572202	0.680317	0.711093	0.835342	0.491448	0.615984	1.00427	0.623204	0.632172	2.17604	2.12045	2.62925	2.05552	1.45543	1.43162	2.10306	1.20737	1.999	1.53315	1.48658	0.534587	0.996038	1.45438	0.491909	0.827332	0.5632	1.0352	0.702283	0.950591	0.676557	0.507374
11_[123][M]+_416.9998_11.68	1.63242	2.36291	0.561176	2.5105	2.4445	1.08228	1.37709	0.838017	0.655187	1.55657	0.670213	0.831038	2.45235	0.822564	0.908811	1.82582	1.60505	0.627416	0.723272	0.970467	0.353834	1.00371	0.926109	0.972746	1.48892	1.01216	0.639733	0.870443	1.56053	2.00925	1.41127	1.24988	0.853433	1.19472	1.05687	1.09236	1.25129	1.39888	0.784715	1.19616	2.24817	0.576844	0.80655	0.810275	1.98647	0.769598	0.876219	0.448666	0.792977
11_[167][M]+_453.9871_11.68	1.40385	1.25853	1.25527	1.32594	1.62776	1.23802	1.05696	0.707993	1.31988	1.06738	1.31139	0.813174	1.10416	1.03333	1.29108	1.53022	1.00102	0.927242	0.87442	1.05818	0.721715	0.840468	0.637704	0.785366	0.95052	0.72444	0.971638	0.911156	0.970441	1.23776	1.2053	1.00737	0.906594	1.08163	1.0464	1.29098	1.03552	1.14637	0.762082	1.06658	1.18818	0.849408	0.848589	1.31536	1.69553	0.799799	0.987373	0.768257	0.709587
11_[230][M]+_501.1078_11.7	1.62912	1.37034	2.56658	1.49342	1.75	0.9379	1.48642	0.825377	1.15137	1.33026	1.72476	0.733626	1.36774	1.12632	1.57819	0.9913	0.562467	1.16451	1.03607	0.792602	0.416409	0.980301	0.274816	1.462	1.2868	0.385691	1.85544	1.12859	1.49525	1.22389	2.94416	1.75685	0.712436	1.0042	3.17626	1.36695	1.04712	0.628838	0.494813	1.37582	0.98959	0.948847	0.523419	0.648014	1.17806	1.58184	2.39678	0.600111	1.29192
11_[388][M]+_617.1171_11.71	2.28731	1.1265	1.33368	1.20895	1.25132	2.0981	1.36298	0.878929	1.38043	2.19597	1.24185	1.08716	1.6225	1.22001	1.28006	1.43151	1.30141	0.892961	1.15373	1.07849	0.769058	1.102	0.618882	0.673654	0.699842	0.78414	1.37893	1.4206	1.66038	2.51863	1.78801	1.21531	1.00205	1.51335	1.76171	1.84947	1.77792	1.1769	0.700952	0.86447	1.2846	0.622849	0.810057	0.980624	1.2028	0.617217	1.08545	0.795961	0.993314
11_[428][M]+_641.1147_11.68	3.52309	1.83425	1.43397	2.38133	2.32721	2.49223	1.18322	1.08737	1.4093	1.74865	1.58806	1.07642	1.51687	1.05629	1.79529	1.67795	0.932257	0.599804	0.479774	0.658454	0.54117	0.7902	0.501209	0.596236	0.933462	0.518506	1.1958	1.46185	1.84324	2.39543	1.83956	1.21069	1.42452	1.67676	1.70306	1.55513	1.53018	1.40077	0.679738	0.999265	1.57568	0.528369	0.696067	0.715568	1.24344	0.661184	0.829493	0.49661	0.417462
11_[437][M]+_643.2935_11.69	0.728803	0.647575	1.03227	0.598631	1.10253	1.08485	1.05346	0.583744	1.21047	1.35193	0.417173	0.8201	0.957237	1.05721	1.69024	1.65352	1.35626	1.09743	1.01933	1.79705	1.28812	1.4963	0.327338	0.607261	0.303222	0.803699	0.978909	0.959223	1.05123	1.02866	1.13343	0.470172	0.880153	1.13579	1.16872	0.952736	1.01742	0.725604	1.37329	1.26196	1.16745	1.02036	1.06763	1.05773	1.3947	1.23027	1.14026	1.0417	1.1317
11_[457][M]+_657.1062_11.71	2.06817	1.0151	1.20155	1.32259	1.18303	2.09594	1.41552	0.842185	1.10013	2.43397	1.13734	1.07197	1.15451	1.11932	1.26724	1.13519	0.806136	0.583687	0.724121	0.738469	0.654736	0.955514	0.822455	0.846307	0.884646	0.84473	0.878306	1.28704	1.2566	2.31646	1.59855	0.806942	1.04436	1.58396	1.16837	0.977118	1.96028	0.877442	0.707861	0.908655	0.900764	0.651373	0.937559	1.06801	1.01823	0.681014	1.05121	0.727476	0.820776
11_[483][M]+_673.06_11.69	1.84618	2.10087	1.02036	2.29185	2.12323	1.49957	1.24956	0.783882	0.546218	1.62068	1.34557	0.699465	1.71171	0.929028	1.32879	0.986589	0.944345	0.607708	0.730843	0.456871	0.498379	1.09402	1.09209	0.460513	0.881432	1.12613	0.672212	0.605497	2.25906	1.54198	3.24191	0.94924	0.886927	1.44895	1.00128	1.25044	1.19148	2.07526	1.13606	1.08247	1.37412	1.27544	0.461673	1.24575	1.77757	0.740139	2.61417	1.01207	1.55571
11_[494][M]+_679.0712_11.68	1.12368	1.14526	0.737608	1.10482	1.24348	1.74121	1.23163	0.563964	1.19323	1.04696	0.930503	0.963792	1.57327	1.09845	1.21099	1.26593	0.799726	0.570618	0.493368	0.747262	0.629195	0.909832	0.672357	0.821625	0.732807	0.564028	0.556903	1.06607	0.636254	2.18426	2.59888	1.51353	0.824607	1.3855	0.803126	1.03646	1.06831	1.12574	0.640809	0.527821	1.01761	0.881913	0.630931	1.0622	1.1821	1.36079	0.996135	0.693009	1.50184
11_[498][M]+_681.0684_11.68	1.97501	2.5944	1.61486	1.34035	2.19744	2.30401	1.03338	1.34628	0.822739	1.86457	0.911198	0.996427	1.73851	0.915172	1.81911	2.31862	1.40142	1.17304	1.38477	0.566985	0.925392	0.821667	0.950336	1.11765	0.709255	0.611295	1.54685	1.16322	1.34168	2.50512	3.26404	1.77149	1.28535	2.22097	1.90823	1.82897	1.53407	2.09755	1.69783	1.08573	1.67054	1.53887	0.748888	1.51036	1.25364	0.560903	1.55313	1.28462	1.19124
11_[506][M]+_685.0839_11.67	1.24483	1.30576	2.15797	1.60829	1.6202	1.79186	1.82783	0.454854	1.80402	1.34558	1.46025	1.2121	0.973343	0.680061	1.3107	1.92178	1.18234	0.676736	0.985629	0.638851	0.737722	0.670705	0.81054	0.90472	0.746686	0.686899	1.34098	1.40227	1.22823	2.43745	3.51019	1.02388	1.11947	1.09631	1.1856	0.656941	1.80704	1.19587	0.885196	0.652858	1.44095	2.18191	1.26105	1.32877	1.58315	0.952487	1.88683	1.02695	2.13755
11_[539][M]+_705.2672_11.7	2.01098	0.845602	1.09275	1.14339	1.34983	1.0138	1.06236	1.25348	1.17438	1.38278	1.42207	0.991915	1.37431	1.28216	1.35687	1.08843	0.897824	1.23456	0.869785	0.97103	0.553675	0.903182	0.293062	0.64161	0.875985	0.292741	0.658469	1.33125	1.63435	1.96548	2.48935	1.22936	1.20873	1.39497	1.59205	1.92011	1.40277	0.587869	0.320545	1.25744	1.21685	0.615192	0.726085	0.477955	1.06052	0.836312	1.24242	0.799608	1.08116
11_[612][M]+_743.2554_11.69	1.8002	1.62366	1.26124	5.46261	1.131	1.31161	2.01219	1.00619	1.54447	1.56636	1.14923	2.29497	3.98437	0.662614	1.93401	1.35301	1.79146	0.556511	0.749452	1.54852	2.17896	1.24645	0.669024	0.521299	0.625679	2.41544	0.823276	3.46207	4.73617	2.83559	1.8495	0.826054	2.11543	1.05536	0.861466	1.514	1.46215	1.52107	1.55316	0.606316	2.60636	0.541515	1.36966	0.887552	2.28172	0.757845	1.23119	1.53814	1.1696
11_[620][M]+_747.0584_11.66	2.55429	1.52746	2.76549	2.20224	2.03203	1.66266	1.98252	0.679594	1.43655	1.45615	1.0395	0.646071	2.3047	0.997867	1.26156	2.05786	0.971667	1.28419	0.734585	0.55573	0.714105	0.623457	0.714478	1.23895	1.99412	1.17356	1.10391	1.04961	1.2862	2.55732	2.18193	0.88109	1.23176	1.66394	1.15588	1.60422	2.01951	1.30412	0.906364	0.941393	1.40523	1.05056	1.23793	1.30278	2.2554	0.652847	1.15351	0.87361	1.06788
11_[827][M]+_856.3678_11.65	2.26195	0.931192	1.2423	0.443894	0.912297	0.92618	1.31768	0.635559	0.727684	0.957214	0.646895	0.736218	0.647269	0.623243	0.836221	0.677474	1.01278	0.942658	0.68721	0.611549	1.04644	0.571372	1.2307	0.875529	0.847835	0.989874	0.823492	1.50523	1.81706	2.17462	1.97397	0.745317	1.75763	0.773105	1.22871	1.19623	0.996453	1.1326	0.918132	0.99469	3.11216	1.08291	0.721899	0.821494	1.10528	0.645497	1.46343	1.08291	0.789143
11_[1060][M]+_967.166_11.7	1.66489	1.61255	1.52154	1.90601	1.73824	1.01863	1.36412	1.07458	1.18923	0.880036	0.86457	0.752475	1.57834	1.01287	1.32939	1.08577	0.578505	0.517883	0.936833	0.666372	0.595985	0.67229	0.455949	0.653905	0.552472	0.469284	1.03251	1.00083	1.09582	1.56865	2.54642	1.55234	0.955713	1.42909	1.13445	1.67782	0.936274	0.73512	0.727057	1.31785	0.847382	1.30231	0.774305	0.653645	0.771046	0.473637	0.631022	0.478318	1.0538
11_[1073][M]+_973.1799_11.72	1.87777	0.907756	0.994224	1.28637	1.35219	1.37744	0.81157	0.936437	0.680712	1.41971	0.888261	0.955469	1.02908	0.969921	1.44988	1.13549	0.852913	0.498603	0.574616	0.785854	0.590476	0.895949	0.965193	0.591832	0.957374	0.986106	0.761212	1.01658	2.22431	1.6686	1.93552	1.15125	0.794968	1.26588	0.813281	1.19603	1.14579	1.19958	0.549137	1.27292	1.65621	0.832744	0.752799	0.766345	0.925085	0.638658	1.17457	0.777776	1.00082
11_[1108][M]+_989.1393_11.68	2.91368	2.21665	1.57292	2.31607	2.26341	2.04161	1.35937	0.884971	0.820375	1.42919	0.94602	0.532909	1.29204	0.660459	1.1503	1.44823	1.71979	0.716834	0.523431	0.527839	0.533387	0.48205	0.697185	1.84247	0.973715	0.791834	0.795335	1.18854	1.60638	2.13652	3.71692	1.31979	0.993502	1.95578	1.08965	1.26321	1.44522	1.60194	0.472993	0.794305	1.82946	1.22826	0.332898	1.00916	1.00796	0.574667	1.67412	0.819716	1.35027
11_[1120][M]+_995.1613_11.67	2.1921	1.53558	1.16536	2.14275	2.02706	1.37759	1.09226	0.894971	0.963919	1.41095	1.15124	1.57285	1.20192	0.702031	0.855316	1.34253	0.396884	0.509436	0.925433	0.853043	0.855779	0.950768	0.528587	0.719353	1.54332	0.520468	1.09616	1.60701	1.05534	1.92687	2.19306	1.1817	1.68045	1.43291	2.02771	1.71682	1.30712	0.962169	0.770224	0.852121	1.32432	0.999324	0.970812	1.19311	1.04924	0.485899	0.962511	0.506396	0.941001
11_[1138][M]+_1004.1173_11.69	2.62659	0.945484	0.885421	1.25495	0.943414	1.51975	1.29291	0.909125	1.35933	1.3717	1.246	0.78676	1.06919	0.981056	1.287	0.805997	0.446518	0.576926	0.691269	0.472615	0.661246	0.827637	0.428052	0.537539	0.991146	0.772721	1.51191	0.577626	1.44703	1.76125	2.57517	1.49057	1.1634	1.50049	1.27667	2.07342	0.858576	1.34444	0.629801	1.07397	1.2762	0.995603	0.986632	1.10262	1.08179	0.607989	1.1048	1.01033	0.761597
11_[1330][M]+_1095.3803_11.67	2.01536	1.75391	2.13489	2.94932	2.41975	1.15775	0.95156	1.21023	1.91914	1.49765	1.07551	1.30077	1.89856	0.546066	1.12077	1.67098	0.406506	1.81537	1.27225	0.960325	0.902013	1.23492	0.949729	0.368544	0.543915	1.98576	1.86973	1.53701	3.48566	1.32688	6.53388	1.2392	1.12807	1.32465	1.24553	1.0744	0.94102	1.36164	1.27593	0.768227	2.30163	2.08996	0.915354	1.30362	1.45321	0.969569	1.78027	0.565577	1.52796
12_[70][M]+_367.1034_6.08	0.617321	0.914829	0.619212	1.02054	0.781293	0.916744	1.215	0.624943	0.391369	0.830099	0.426382	0.459591	0.813189	0.287011	0.414519	0.463535	0.326282	1.42612	1.25548	0.972143	1.1281	1.00562	1.47461	1.35407	1.25436	2.18379	3.77469	0.99942	1.19656	1.34194	1.23642	0.996214	1.02351	1.23839	1.35843	1.12127	1.02894	0.887177	1.57074	1.66857	2.14044	1.55572	1.39598	2.06911	1.86806	2.06319	2.57884	1.14796	1.31432
12_[144][M]+_435.092_6.07	0.818898	0.926041	0.71239	0.943602	0.940218	1.02966	1.1524	0.809705	0.611314	1.09827	0.677154	0.647914	1.03749	0.621057	0.79003	0.660225	0.513164	1.14031	1.13546	1.0085	1.13291	1.14393	1.21095	1.11736	1.07943	1.4341	1.78688	0.863285	1.0609	1.13442	1.10776	1.1163	0.920032	1.17881	1.06415	1.22305	1.22997	0.848183	1.16907	1.45712	1.52294	1.37942	1.10395	1.39564	1.56303	1.40852	1.83106	0.942121	1.3019
12_[183][M]+_467.0343_6.09	0.844701	0.983484	0.761024	1.02569	0.579602	1.02216	1.23831	0.913124	0.649132	1.08636	0.56447	0.570228	0.914794	0.624723	0.517827	0.590834	0.596031	0.918171	1.06723	1.53113	0.985565	1.44686	1.02994	1.74657	1.06873	1.05433	1.89807	0.826	1.392	1.28293	1.06107	0.863477	1.00402	1.13333	0.912891	0.952051	0.902699	0.758749	1.47121	1.24453	1.33187	0.952665	0.841642	1.30682	1.26126	2.09749	1.83734	1.05374	1.32547
12_[192][M]+_475.0379_6.07	0.647665	1.55565	0.562115	2.17165	0.755838	0.920057	0.912406	0.772686	0.454861	0.865633	0.416558	0.614781	0.926473	0.347531	0.561606	0.663559	0.455573	1.37139	0.955506	0.883234	0.558477	1.03675	1.2618	1.06378	0.849156	1.14359	1.87369	0.827122	0.958996	0.810547	0.919105	1.13625	0.879516	0.840741	0.960977	0.843242	0.952598	0.805565	1.58159	1.44435	1.54835	0.831175	0.929332	2.48626	1.61078	1.15175	1.56067	0.868717	1.02274
12_[242][M]+_513.0293_6.07	0.760297	1.1995	0.526999	0.873554	1.29713	1.0209	0.973928	0.872581	0.555733	0.985809	0.520586	0.740159	0.776214	0.357889	0.420715	0.473292	0.28086	1.0752	1.06682	0.99452	1.92867	0.962365	0.64144	0.91312	0.830286	0.843369	1.93999	1.26264	0.699601	1.24383	1.07898	0.879428	0.991305	1.36681	0.888056	0.968236	1.07123	0.540109	0.729441	1.51801	1.12628	1.18898	1.61996	0.942684	1.72577	0.752275	1.53404	0.927686	1.08405
12_[592][M]+_733.2145_6.1	0.629252	0.861894	0.667911	0.5829	0.763009	0.51415	1.80179	0.553547	1.38448	1.07131	1.14313	0.700109	1.10625	0.404029	0.74267	0.958397	0.386518	2.0807	1.15921	1.93247	1.15853	0.882641	0.513867	1.30581	1.81914	2.77962	6.42478	1.08759	0.897292	1.07245	2.13364	1.14776	1.87461	1.07695	1.78834	1.0386	0.839887	0.844168	1.66228	1.42134	1.32096	1.46914	1.46643	1.15267	2.75694	4.58513	2.55205	1.05919	1.68712
12_[595][M]+_735.2176_6.08	0.625435	0.785282	0.553716	0.830816	0.755371	0.867116	1.32681	0.56861	0.344676	0.921635	0.356498	0.733341	0.739589	0.303464	0.351851	0.409743	0.250057	1.27266	1.27097	1.062	1.40613	1.03212	1.28323	1.30733	1.35159	2.01249	4.94589	1.09682	0.995913	1.29799	1.3015	0.965176	1.16994	1.18973	1.39416	1.03727	1.11999	0.743368	1.39172	1.5301	1.71312	1.67607	1.70604	1.8457	1.64767	2.31055	3.37149	0.858545	1.41414
12_[640][M]+_757.2024_6.08	0.740108	0.983852	0.635185	1.19812	0.887807	1.32315	1.09831	0.727763	0.206449	0.961095	0.258004	0.428411	0.869491	0.367185	0.39458	0.255647	0.298208	1.09216	1.1909	0.945905	1.212	1.09644	1.34226	1.38257	0.979728	1.90655	2.77684	1.09726	1.06404	1.52924	1.17578	1.03577	1.23751	1.14519	1.20836	1.06775	1.15729	0.962537	1.51773	1.44486	1.7688	1.65247	1.6001	2.24076	1.87352	1.90828	2.03355	1.03035	1.40289
12_[688][M]+_779.1788_6.07	0.618419	0.773995	0.35678	0.818827	0.415373	1.00044	1.45383	0.493356	0.347191	1.11014	0.54195	0.496529	0.652857	0.287201	0.498499	0.266238	0.273921	2.07592	1.32752	0.928842	1.48384	1.14361	1.33212	1.25157	1.36384	2.0538	2.9778	1.15409	1.23703	1.73038	1.11547	0.942255	0.874722	0.973834	1.25679	1.05339	0.994749	0.942253	1.70859	1.42369	1.74366	1.23172	1.76491	1.38896	1.73175	3.07626	2.38574	1.23825	1.18911
12_[784][M]+_825.1816_6.07	0.795091	1.02146	0.340045	1.22668	1.13129	1.05807	0.896738	0.604852	0.261355	0.958623	0.260887	0.417577	0.867726	0.309278	0.128071	0.517981	0.263216	0.893618	0.972778	0.748386	1.23177	0.843617	1.52023	1.07684	1.00635	1.85824	2.07999	1.1349	1.12126	1.2967	1.14567	0.796188	1.26307	0.978849	0.986066	0.824528	1.11207	0.919457	1.64546	1.57612	2.05731	1.40241	1.33306	2.0494	1.67728	1.14826	1.88989	1.1335	1.273
13_[95][M]+_387.2049_10.02	1.32825	1.03338	0.688016	0.892886	1.06464	1.13284	0.913098	1.4154	1.0695	1.57132	0.868035	0.846456	1.2762	0.746459	0.837879	0.477299	0.597386	0.943605	1.01041	1.24996	0.959913	1.17072	0.152766	0.19706	0.220468	0.0662718	0.238628	0.856919	1.36575	1.6895	1.31247	0.882117	1.18003	1.45687	0.851528	1.12121	1.04545	1.00067	0.716471	0.838649	0.51045	1.03656	0.132305	0.192626	0.314029	0.0674934	0.215303	0.504951	0.727721
13_[141][M]+_433.2077_10.03	0.9346	0.666714	0.591851	0.874302	0.764427	0.944791	1.57861	1.91518	0.727033	1.93681	0.746967	0.817232	0.974433	0.846577	0.815998	0.707154	0.529591	1.04738	1.23359	0.906399	0.663825	1.13423	0.124353	0.125805	0.0393637	0.0307625	0.0955253	0.961918	1.16931	1.80671	1.56022	0.912662	0.971909	1.35384	0.923647	1.03679	1.17873	0.689818	0.718856	0.636274	0.695232	0.643979	0.0397605	0.0669006	0.0579037	0.0515279	0.29011	0.417097	0.716812
13_[290][M]+_551.2664_10.04	0.408597	0.672478	0.912618	0.695471	1.03296	0.545539	1.82112	1.49535	0.486941	0.654356	0.625851	1.10668	1.33319	0.983996	0.655271	0.888242	0.543409	0.924128	2.17406	0.875686	0.697478	1.08373	0.565552	0.822776	0.970256	0.735553	0.478537	2.15042	0.818346	1.73683	1.09269	1.31504	1.36207	0.558606	0.634339	1.15449	0.986746	0.665966	0.469155	1.14282	0.606894	0.72463	0.351064	1.21352	1.34116	0.392336	0.33083	0.965991	0.559976
13_[317][M]+_569.1869_10.02	1.31845	0.583637	0.839334	0.821725	0.260415	1.00094	2.01291	1.05792	0.635406	1.94276	0.620461	0.877354	0.568837	0.875752	0.637607	0.733436	0.628891	0.809735	1.13147	0.970195	1.00266	1.17046	0.350587	0.550949	0.465419	0.217845	0.377477	1.10721	0.882741	2.13077	1.18987	0.644166	1.15034	1.73978	0.876486	1.6018	1.92588	0.698528	0.541138	0.716576	0.481278	0.60749	0.132519	0.098676	0.151256	0.266948	0.322147	0.735014	1.23842
13_[656][M]2+_766.1709_10	0.782833	0.910186	1.19769	1.64316	3.37821	0.818642	1.83852	1.16517	0.830542	0.789948	1.24332	1.55051	1.11816	0.723564	1.10348	0.629037	0.294582	1.65208	1.73231	0.881105	1.29404	0.877668	1.52324	0.942679	1.44439	1.43446	1.74563	1.72168	1.05387	1.03283	0.486534	0.435261	1.161	2.01444	1.26999	1.10272	1.1052	0.609353	1.46487	1.23355	1.04331	0.927269	0.851262	0.901334	0.769576	0.521012	0.622095	0.486968	0.999575
13_[677][M]+_775.1924_10	1.10242	0.560817	1.01714	3.18825	2.9062	1.10126	0.953679	1.28692	0.810461	0.737893	1.0939	0.836829	2.89261	0.687855	0.59059	0.547612	1.75684	0.983382	1.48036	1.0945	0.599894	1.10677	2.10238	1.03339	0.769519	1.14127	1.13382	0.535283	1.80016	1.0621	1.06618	0.883341	0.565912	1.46442	0.753223	1.1998	0.763953	0.645569	0.869758	0.940075	1.21212	1.4722	0.47546	0.755247	1.41052	0.741025	1.10258	1.45556	0.997327
13_[679][M]+_775.4127_10.04	2.34981	4.49779	1.23214	2.18651	2.67279	0.734414	1.26342	0.858926	1.01524	1.59266	1.02418	1.62303	3.80947	0.770813	1.91795	2.50789	0.395423	1.2742	0.764008	0.71493	1.71255	0.849209	0.244116	0.358486	0.600772	0.572421	0.635551	1.72703	0.682856	1.76394	1.80504	0.63107	1.26295	1.48214	1.27121	0.496735	1.56728	1.02632	2.16077	0.775217	2.4416	0.621885	0.817392	3.14867	5.01324	0.638119	1.27759	0.31942	0.624649
13_[778][M]+_821.4221_10.04	0.926656	1.0627	0.450407	1.43901	1.24379	0.786906	0.924975	1.57259	0.74187	1.66317	0.595089	1.04344	1.01771	0.789714	0.705617	1.22083	0.336451	0.910533	0.99076	0.91877	0.82201	0.972431	0.8703	0.14192	0.474134	0.228481	0.267524	0.992119	1.44008	1.8846	1.33979	0.641378	1.30377	1.36178	0.774038	0.951987	0.940691	0.912538	1.22802	0.585054	0.532566	0.67371	0.325918	2.05615	0.908283	0.143176	0.428372	0.25789	0.73236
13_[828][M]+_857.1581_10.01	1.03344	0.216386	0.503749	0.355074	0.472122	0.761156	0.798024	1.2484	0.660446	1.10732	0.350971	0.827715	0.348334	0.758745	0.302793	0.272547	0.993588	0.916309	1.86301	1.5304	1.26988	1.79844	4.96474	1.78326	0.878188	3.73729	0.722022	0.525126	2.02462	1.15188	1.28668	0.681147	0.78583	1.70434	0.532754	1.26006	1.55614	3.48446	0.304654	0.85322	1.71005	1.67691	0.432222	1.38425	0.288542	0.563659	1.19359	4.49287	1.51803
13_[871][M]+_881.1693_10.03	0.978358	0.423101	0.358769	0.474093	0.526887	1.39712	2.62837	0.840958	0.517045	1.5468	0.498872	1.41298	0.363606	0.340159	0.3028	0.579439	0.153182	0.633642	1.33458	0.444256	0.576815	1.09162	3.84162	2.15815	3.85654	1.13465	0.577728	0.936244	0.64011	0.987243	0.276217	0.311651	1.61122	0.796194	0.829089	0.385275	1.9563	1.15842	0.596369	0.507873	0.527072	0.562036	0.571982	0.349363	0.256016	0.891494	0.284151	0.662779	0.415655
13_[1018][M]2+_944.3108_10.01	1.73714	1.99327	0.434973	2.0191	2.8381	0.856128	2.37558	1.06869	0.718753	2.44364	0.742569	1.17811	2.20146	0.501124	0.676399	3.04926	0.678098	1.48614	1.45695	0.54837	1.21446	1.20931	0.960468	0.173672	0.273322	1.29007	0.844422	0.4272	1.8243	1.29966	0.655357	0.726997	1.1132	2.44302	0.992988	0.824313	0.906698	1.47282	0.558985	1.19652	1.45743	0.710245	0.423679	1.44751	1.56784	0.319765	0.333068	1.6925	0.965756
13_[1193][M]+_1033.2188_10.06	2.48375	0.214217	0.375885	0.867025	0.381967	1.43398	1.25743	0.79058	0.64607	1.59942	0.656121	0.29656	0.460936	0.609111	0.486894	0.548555	0.523892	0.605368	1.49894	0.182897	0.635108	0.749166	6.09313	4.99628	2.0666	1.66668	0.894224	0.438586	1.11394	0.936373	0.243494	0.557998	1.08184	1.30495	0.987591	0.192743	2.42027	0.292458	0.520495	0.943619	0.711867	0.594744	0.120968	0.822979	0.202655	0.453685	0.748788	0.480499	1.19379
13_[1383][M]+_1120.3152_10.03	0.699329	2.77961	0.594545	1.43109	1.78603	1.21677	3.20742	1.81391	0.854016	1.13781	0.358972	0.927044	2.03487	1.03133	0.676072	2.3524	0.849001	0.513981	2.17937	0.991294	1.22374	2.18475	0.534622	3.24082	2.11497	1.58815	0.540804	0.455015	1.06088	1.56678	0.811317	0.379267	0.989986	1.68028	0.737497	1.48121	0.822238	1.09011	1.79809	1.40246	1.06125	1.52481	0.399883	1.17976	1.52552	0.626283	0.931636	1.4833	1.26626
13_[1397][M]+_1127.4247_10.01	0.787838	0.278943	0.779865	0.949696	0.81323	0.5318	1.22587	1.49558	0.857934	1.402	1.11614	0.966054	1.27221	0.920136	0.823277	0.118261	0.26495	1.35441	2.12217	1.19022	1.10554	1.32818	0.0800414	0.229384	0.197645	0.137785	0.145072	0.673534	1.19641	0.984731	0.819311	1.3229	0.788195	1.02874	0.984058	1.19831	0.862048	0.892479	0.94566	0.89004	0.318143	0.849786	0.198135	0.190285	0.132329	0.125687	0.265766	0.925986	0.507517
14_[53][M]+_337.0928_5.3	1.60161	1.43967	1.17592	1.13303	1.17142	1.20152	1.43425	1.09519	0.389333	1.19978	0.911584	0.604665	0.950474	0.561563	0.792751	0.607075	0.594926	1.52097	1.98517	0.578193	1.16245	0.425848	0.98807	1.25304	1.05921	0.34499	1.10214	0.725688	0.542819	1.69013	0.851657	1.22155	0.941991	0.671701	0.580979	0.527921	0.674276	0.775623	1.19077	1.75515	1.82133	0.547527	0.79677	3.313	0.955751	1.52521	1.3419	0.237662	0.404005
14_[74][M]+_372.2172_5.3	1.07663	0.723907	1.13926	0.917027	0.882351	0.815068	0.602557	1.06948	0.850624	0.929906	0.809114	1.06346	0.945811	0.80105	1.02159	1.30123	0.664213	0.805157	0.923759	1.21271	1.09439	1.04241	0.622146	0.587569	0.489906	1.29582	1.33277	1.07279	0.948432	1.25289	1.40273	1.27671	1.0257	1.38396	0.654555	1.10498	0.815844	1.17519	1.32077	1.3218	1.65689	1.78541	0.668661	1.88434	1.40481	0.511572	1.15433	0.73968	0.71997
14_[100][M]+_393.0928_5.26	1.12119	0.519709	0.716552	0.548171	0.566061	1.28971	1.68003	0.87267	0.402165	1.35748	0.460054	0.871387	0.68479	0.657152	0.271321	0.292912	0.309297	0.742331	1.17308	0.973707	0.443723	1.04973	1.08016	1.80899	1.68417	0.973455	0.982397	1.08894	1.28294	1.61225	1.13621	1.00922	1.38005	1.24627	0.813336	0.791976	1.45431	0.73629	1.01066	1.26015	1.01455	1.04402	0.480187	0.911956	0.306689	0.913545	0.922978	0.661578	0.732728
14_[105][M]+_401.1847_5.33	0.79871	0.37263	1.24264	0.694248	0.528765	0.535314	1.26988	1.68868	0.898416	0.580099	1.24443	0.91991	0.376721	2.10547	1.55241	0.486221	1.30672	0.922764	1.19097	0.812174	0.577771	1.2793	2.9068	2.86801	3.123	3.352	2.30499	0.788302	1.26353	0.69802	0.867313	1.11398	0.887523	0.717883	0.679213	1.03346	0.566039	0.71332	0.313472	0.893069	1.22422	0.932583	3.29673	2.55405	2.21861	4.55439	3.55215	1.36507	0.821618
14_[487][M]+_675.1968_5.26	1.9083	1.35622	1.11558	1.16701	1.12371	1.28813	1.59553	1.05686	0.31041	1.26748	0.887709	0.582247	0.898944	0.468271	0.718859	0.479916	0.664276	1.58256	2.25503	0.582943	1.19669	0.408246	1.04492	1.63287	1.22601	0.353956	1.03272	0.732055	0.467928	1.9743	0.979366	1.25689	1.07124	0.704772	0.556123	0.606261	0.663992	0.788788	1.08788	2.02496	2.04503	0.531064	0.80373	3.73091	0.807076	1.90164	1.5626	0.209938	0.410716
14_[505][M]2+_684.1265_5.3	0.599634	0.118732	0.320696	0.764983	0.185784	1.17786	1.42608	1.19448	0.257053	1.00564	0.341996	0.286486	0.345999	0.128162	0.154266	0.196814	0.238652	0.370595	2.10681	0.190634	0.398349	0.427175	4.96058	2.80003	2.13462	1.95137	0.896349	0.585075	0.64987	0.45178	0.174967	0.448329	1.02702	0.930298	0.217504	0.305449	0.536252	0.392892	0.596877	0.894818	0.41701	0.560035	0.408749	0.952267	0.281426	0.243403	0.30264	0.267017	0.280695
14_[507][M]+_685.1772_5.28	1.49244	0.596447	0.544637	0.981366	0.429676	1.40331	1.30598	1.003	0.275372	1.34315	0.585657	0.404781	0.785431	0.345368	0.488038	0.436411	0.196556	1.33616	1.40075	0.390356	0.586734	0.462455	3.09397	2.10993	2.3217	0.75783	1.02143	1.02961	0.733702	1.61093	0.561309	0.836885	1.37312	0.987212	0.965007	0.570396	0.844518	0.592319	2.53214	1.32571	1.3022	0.760212	0.359946	2.6134	0.354449	0.665698	0.844284	0.409246	0.316649
14_[561][M]+_719.1602_5.34	2.40995	1.12962	1.51733	0.954046	0.592333	2.10673	0.935658	1.39214	0.604149	1.77966	0.898752	0.722927	0.474065	0.64253	0.54649	0.311954	0.679222	1.93278	2.13377	0.680455	1.25858	0.526242	0.763417	0.927375	0.556535	0.296931	2.1594	0.821279	1.02677	2.37793	1.19656	1.34716	1.06522	0.949187	1.22961	0.850184	0.938527	0.69602	0.860581	1.62751	1.44118	0.710677	0.757057	2.17333	0.670503	1.06437	1.40498	0.24216	0.621396
14_[605][M]+_739.2864_5.33	1.61407	0.865193	1.37703	0.480024	1.18733	0.696953	1.03607	0.848254	0.7459	0.866593	1.06154	0.820623	0.861851	1.04211	1.43383	0.695236	0.876183	1.61461	1.53512	0.951178	1.10463	0.532192	1.54783	1.88773	1.98078	0.604014	3.18915	0.77292	0.611017	1.3688	0.728283	0.772312	1.00449	1.00938	0.901676	0.720086	0.648762	0.605535	0.697348	1.48852	1.03505	0.733918	3.22373	4.99665	1.96535	3.65902	2.76229	0.45596	0.680192
14_[631][M]+_753.266_5.32	1.21925	1.57488	1.5641	1.2923	1.69359	0.675834	1.73362	0.949294	0.704184	1.31872	0.679666	0.536985	0.917838	0.561331	1.45996	1.17325	0.449592	1.78392	1.50708	0.878509	0.885397	0.395373	0.449233	3.25919	2.05246	0.365927	1.40939	0.465666	0.367874	1.41765	1.24623	0.795865	0.599193	0.948424	1.18237	0.906198	0.90952	0.386338	2.39519	1.73342	0.445268	1.04876	1.50102	4.35635	2.69448	4.02531	1.84831	0.186154	1.21824
15_[33][M]+_274.9573_1.02	1.25947	0.772107	0.62829	1.20967	1.10281	1.03305	1.19149	1.32482	1.12683	1.47557	0.702593	0.86166	1.48317	0.99411	1.09829	1.21904	0.68933	0.741729	0.871127	0.591302	0.614894	0.832348	0.772335	1.02073	0.930006	0.764145	1.15566	0.569588	0.646184	1.16887	0.97226	1.26414	1.1221	0.784336	0.644167	0.576026	0.724508	0.543947	0.908471	0.98706	1.12197	0.682047	0.502598	0.885703	0.738448	0.537982	0.666875	0.464592	0.62296
15_[38][M]+_288.9364_1.03	1.97879	1.08171	1.17834	0.944018	1.4693	0.807884	1.11126	0.984149	1.37845	1.36428	1.24958	1.33685	1.62449	1.52908	1.61963	1.57673	0.971784	1.03919	0.817759	0.932544	0.797183	0.645655	0.494881	0.637746	0.521213	0.91654	1.4603	0.817343	0.855531	1.46202	1.34531	1.2347	1.50225	0.800941	0.869901	0.881335	1.11926	0.757143	1.05903	1.41831	1.55968	1.14026	0.637538	0.876946	0.949175	0.694112	1.37594	0.254855	0.637113
15_[45][M]+_304.9141_1.04	2.71918	1.28735	1.6325	0.820812	1.81551	0.691714	1.08577	0.749736	1.40326	1.35623	1.6419	1.86127	1.62649	2.06437	1.90901	1.8024	1.19364	1.31296	0.750821	1.29184	0.916201	0.596068	0.384357	0.510425	0.336594	1.1517	1.61674	1.07347	1.26486	1.70061	1.42498	1.14585	1.72823	0.903303	1.08839	1.31962	1.62539	0.881907	1.23781	1.79864	2.1525	1.53189	0.686279	0.822865	1.01171	0.809202	1.89902	0.231804	0.526707
15_[106][M]+_402.9166_1	1.4734	0.781465	0.804726	0.979573	1.08016	0.97094	1.1741	1.11818	1.27581	1.45214	0.913855	1.09475	1.44601	1.20726	1.44427	1.23494	0.76113	0.866102	0.834206	0.660027	0.732224	0.680174	0.553573	0.873002	0.659679	0.688837	1.33558	0.617114	0.626363	1.36964	1.14396	1.36267	1.38349	0.745834	0.650204	0.557952	0.811071	0.551302	0.954819	1.11393	1.34233	0.832452	0.522666	0.676666	0.715107	0.545118	0.835997	0.262208	0.561119
15_[125][M]+_418.8943_1.01	2.68194	1.17802	1.212	0.90582	1.72554	0.797525	1.1287	0.82884	1.31043	1.43368	1.37194	1.72338	1.71775	1.84207	1.89896	1.70062	0.998901	1.12988	0.641511	0.965469	0.850843	0.526346	0.421037	0.57718	0.39674	1.03322	1.6165	0.889638	0.945483	1.89086	1.34502	1.22992	1.87648	0.875421	0.964217	0.921808	1.32487	0.732249	1.20744	1.44659	1.9073	1.23716	0.577442	0.75624	0.836708	0.674671	1.44495	0.140841	0.461677
15_[143][M]+_434.8726_1.02	2.90191	1.39616	1.7209	0.724261	1.77749	0.622031	1.21445	0.769258	1.55345	1.14804	1.84602	1.96856	1.58304	2.39489	2.16075	1.79006	1.32055	1.41768	0.71489	1.23196	0.786285	0.552211	0.293674	0.538247	0.35534	1.19452	1.60836	0.852708	1.05626	1.56879	1.63713	1.21439	1.94401	0.741871	0.960002	1.38728	1.38336	0.92176	1.15691	2.00533	2.27934	1.50044	0.629047	0.681192	0.963541	0.776073	2.10285	0.253411	0.431033
15_[250][M]+_518.888_1	1.6248	0.930538	0.903201	1.13875	1.14332	1.08537	1.21079	1.35503	1.08324	1.52509	0.825393	0.96469	1.65733	1.12713	1.22331	1.33093	0.789273	0.799922	0.846153	0.73668	0.796952	0.723994	0.691403	0.871439	0.85324	0.633215	1.073	0.541302	0.725573	1.38437	1.06892	1.2399	1.16263	0.880296	0.824735	0.589021	0.858862	0.525081	0.979122	0.999219	1.21267	0.736232	0.560236	0.870396	0.796377	0.679452	0.764024	0.418462	0.51681
15_[262][M]+_532.8746_1	2.0029	0.916917	0.984574	0.910124	1.36658	0.837121	1.14433	0.95335	1.35732	1.43869	1.08637	1.33776	1.43252	1.422	1.62673	1.47128	0.873214	1.01905	0.723373	0.746261	0.788022	0.587773	0.504909	0.553586	0.4329	0.905462	1.49906	0.640243	0.745463	1.48856	1.19221	1.19458	1.6225	0.795933	0.804822	0.642028	0.995547	0.624783	0.897697	1.32609	1.76922	0.953082	0.52885	0.672369	0.732088	0.582109	1.05516	0.18702	0.494733
15_[287][M]+_550.8448_1.02	2.22803	0.994304	1.41119	0.960603	1.31368	1.13416	1.03842	0.794748	1.24645	1.57489	1.11681	1.14087	1.24328	1.85364	1.55912	1.37772	0.854227	1.06169	0.764606	0.984004	0.815643	1.67482	0.528388	0.668713	0.555378	0.981844	1.2758	1.20475	1.37968	1.39246	1.17312	1.38092	1.47083	1.8706	0.770837	0.974978	1.12322	0.746108	0.840365	1.39918	1.53129	1.45656	1.52745	1.58833	0.939118	0.747596	1.16506	1.44528	0.707577
15_[304][M]+_564.8322_1.04	2.87092	1.29627	2.10106	0.834334	1.65501	0.676674	0.958971	0.781727	1.92853	1.20113	1.99635	2.69257	1.35399	2.69876	3.04924	1.69248	1.17104	1.63025	0.944518	1.39619	1.13782	0.787416	0.548352	0.419569	0.382212	1.40139	2.29647	1.25895	1.29338	1.80275	1.87874	1.18997	2.36287	0.699676	1.47419	1.79848	1.65263	1.06778	1.09294	2.41081	2.50188	1.90388	0.808618	0.802646	0.989648	0.865397	1.84837	0.513716	0.66171
15_[445][M]+_648.8416_1.02	1.56792	1.0468	1.10452	0.894393	1.06601	0.867358	0.951326	0.839574	1.21127	1.24142	1.22137	0.7958	1.27063	1.14484	1.53578	1.38816	1.02433	1.00611	0.733477	0.721245	0.569336	0.614623	0.893179	0.680441	0.525236	0.932873	1.37127	0.641601	0.987706	1.26055	1.38419	1.09481	0.954929	0.856612	0.896733	0.777115	1.04641	0.981365	0.794725	1.02089	1.65097	1.32834	0.49907	1.08202	0.783969	0.603264	1.30208	0.525755	0.749154
15_[463][M]+_662.8321_1.01	2.17579	1.06579	1.09968	0.908575	1.41162	0.748724	1.20723	0.92044	1.37459	1.30156	1.31288	1.61382	1.50375	1.81187	1.74796	1.35898	0.929519	1.08277	0.745031	0.995885	0.966651	0.63315	0.554986	0.633402	0.436219	0.824178	1.52794	0.73558	0.736729	1.66792	1.24779	1.40564	1.80379	0.848834	0.812469	0.791818	1.13703	0.699061	0.979161	1.48661	1.76056	1.17764	0.516989	0.789645	0.677322	0.639066	1.1451	0.272662	0.473453
15_[501][M]+_682.8144_1.02	1.92404	1.44487	1.3871	1.13998	1.43824	0.781456	1.00871	0.842281	1.06943	1.50272	1.57476	1.21226	1.59527	1.4576	1.27839	2.10304	0.829844	1.10749	0.645734	0.91049	0.532617	0.888794	0.507355	0.770558	0.697431	1.04629	1.16581	0.767597	1.13463	1.58482	1.77265	1.14218	1.11658	0.817855	0.789982	1.30452	1.35	1.03524	1.03365	1.28634	1.64352	1.56616	0.605825	1.01453	1.1373	0.669734	1.8191	0.549419	0.879748
15_[549][M]2+_712.8294_1.01	1.57532	0.801679	0.907743	0.811643	1.27285	0.700434	1.01265	0.800541	1.05594	1.23327	0.823773	1.13447	1.14814	1.29357	1.50758	1.14013	0.702632	0.743718	0.733689	0.649287	0.80701	0.639161	0.397832	0.518088	0.362439	0.698767	1.22353	0.756015	0.691838	1.14904	0.948848	1.13876	1.48565	0.810413	0.693774	0.636485	0.887871	0.780279	0.963882	1.27162	1.47198	0.626272	0.57704	0.693841	0.792013	0.535318	0.86049	0.309804	0.515687
15_[582][M]+_728.802_1.02	2.86934	1.03785	1.94693	0.516913	1.72053	0.759816	1.52034	0.747115	1.98164	1.66886	2.04112	1.7789	1.52953	2.17523	2.73176	1.45251	0.822791	1.33339	0.795885	1.13587	0.679683	0.783207	0.424795	1.09566	0.530679	0.753091	1.91629	0.791195	0.845048	2.12484	1.17626	1.35272	1.81191	0.891121	1.13248	0.885266	1.44284	0.782571	1.05792	1.6987	1.48376	1.22964	0.575063	0.668484	1.02029	0.760862	1.55778	0.430636	0.68696
15_[633][M]2+_753.8329_1.01	0.88553	0.899164	0.681749	1.163	1.23859	0.874657	1.035	1.12419	0.884842	1.09981	0.710868	0.77872	1.22401	0.955925	0.837717	1.2813	0.720839	0.6024	0.766857	0.646025	0.741432	0.718369	0.790099	0.810787	0.811426	0.912543	1.02261	0.567069	0.701436	1.23317	0.889128	0.990271	1.06218	0.740129	0.677487	0.462321	0.735357	0.542378	0.913952	0.769505	0.921296	0.687296	0.657301	1.0208	1.33248	0.505858	0.752582	0.509417	0.595959
15_[639][M]2+_756.8231_1.02	1.18152	0.5801	1.1593	0.746096	0.70421	0.536443	0.716118	1.41399	1.018	1.09372	0.781001	1.1973	0.971044	1.09409	1.26115	1.0227	1.38198	0.997377	1.11789	1.07364	0.706718	1.10171	1.04022	1.2301	0.862501	1.91585	1.50224	0.85372	1.31645	0.969441	1.17057	1.53355	0.956357	0.670851	1.16517	0.971616	1.14504	1.22493	0.70746	1.22085	2.20166	0.926791	0.785655	0.822936	0.639715	0.554189	1.06633	0.907077	1.24897
15_[650][M]+_762.829_1.02	1.05872	0.927926	0.676799	0.90356	1.01371	0.894594	1.03754	1.11688	0.905093	1.36403	0.539539	0.94416	1.29499	0.994755	0.883661	1.11277	0.670019	0.59598	0.976059	0.727983	0.759407	0.837916	0.602768	0.667295	0.512771	0.846064	0.830929	0.696427	0.769445	1.20398	0.906923	1.27078	1.06823	0.941234	0.468741	0.721462	0.975701	0.698568	0.820709	1.05565	1.19811	0.792494	0.478027	0.742364	0.718438	0.513062	0.739491	0.339781	0.61513
15_[671][M]2+_772.7922_1.04	1.3306	0.841324	0.977822	0.941129	1.21685	0.745189	0.84588	1.01889	1.18658	1.1253	1.1691	0.978321	0.958382	1.04196	0.90212	1.26748	0.844595	1.15675	0.857806	0.915137	0.681925	1.07111	0.672277	0.874697	0.54281	0.583417	1.21222	0.711044	0.912521	0.894068	0.990532	0.933246	0.813433	0.986664	0.842893	0.844901	0.926589	0.627837	0.790349	0.95616	1.06904	0.58502	0.795232	0.779218	0.90833	0.726445	0.85992	0.53177	0.78081
15_[686][M]+_778.7953_1.02	2.02435	0.809636	1.136	0.692677	1.05112	0.84024	0.985616	0.730325	1.24244	1.43618	1.20695	1.33931	1.1485	1.55827	1.78772	1.11122	0.967395	1.03441	0.715562	0.8861	1.00248	0.642598	0.545424	0.767278	0.496384	0.8938	1.24891	0.856091	0.845559	1.45819	1.4666	1.06186	1.59023	0.804806	0.823943	0.667943	1.15347	0.61228	0.849174	1.34437	1.47654	1.11562	0.711868	0.692443	0.676714	0.651093	1.32654	0.458499	0.724545
15_[707][M]+_786.7786_1.05	1.85716	0.85428	1.14595	0.745221	1.21426	0.962482	1.09996	0.765526	1.05663	1.31608	1.21249	1.32035	1.09393	1.46954	1.3304	1.08029	0.726337	0.887131	0.727184	0.85443	0.863063	0.873168	0.62924	0.822567	0.70491	0.677897	1.08126	0.716162	0.772123	1.49332	1.34105	1.19882	1.32501	0.793396	0.849007	0.859491	1.0126	0.586357	0.819676	1.21228	1.19641	1.49618	0.855569	0.671749	0.759146	0.798911	1.58582	0.53918	0.865575
15_[711][M]+_787.3211_1.05	1.69903	0.877832	1.07652	0.947185	1.17898	0.763921	0.817381	0.958301	1.13917	1.08673	1.07483	0.995077	1.14004	1.63051	1.55266	1.25103	0.82444	1.06289	0.776989	1.04501	0.588754	0.679834	0.604155	0.502327	0.483832	1.14937	1.14153	0.800815	0.768522	1.56804	1.60143	1.43256	1.27951	1.04571	0.766779	1.11194	1.23899	0.890602	1.02536	1.67642	1.62447	1.38627	0.482939	1.10939	0.56131	0.47041	1.47466	0.538492	0.711483
15_[725][M]+_792.7889_1.02	2.58669	1.28986	1.17211	0.942507	1.75131	0.894196	1.49745	0.752482	1.4239	1.51977	1.40293	1.85964	1.62044	2.03717	1.84186	1.43801	1.03679	1.09647	0.743302	1.04601	0.836712	0.626316	0.56185	0.693864	0.521124	1.17541	1.54341	0.859336	0.922153	1.63237	1.49255	1.12854	1.82718	0.90655	0.763785	1.01036	1.22333	0.789237	1.22417	1.7504	2.03867	1.20963	0.587372	0.842369	1.083	0.776669	1.42866	0.391328	0.512046
15_[739][M]2+_798.8126_1.05	1.41798	0.776774	0.699894	0.96169	1.34279	1.36455	1.02522	1.07655	0.724036	1.44818	0.903559	0.838264	1.10474	1.1064	0.743971	1.3414	0.797261	0.580223	0.904565	0.890729	0.759621	0.881333	0.887935	1.13084	0.813221	1.2334	1.20003	0.776839	0.931641	1.23395	0.898036	1.15387	1.07468	1.18214	0.580246	0.904809	1.04996	0.745203	0.762751	1.06593	1.27494	0.902959	0.815431	0.961827	0.752862	0.775512	0.960926	0.769674	0.70226
15_[758][M]2+_810.8204_1.02	1.54723	0.597873	0.918228	0.883469	0.956133	0.83715	1.14373	1.27528	1.08841	1.4031	0.871535	1.23088	1.14996	1.23098	1.16705	1.24761	0.902576	0.756564	0.834402	1.24103	0.664472	0.744994	0.731051	0.959158	0.926436	1.02748	1.29185	1.05467	1.01118	1.22322	0.977474	1.26835	1.25591	0.854853	0.960224	1.10408	0.786182	0.592319	0.928686	1.4042	1.07852	0.842906	0.733142	0.871797	0.765276	0.650501	0.826548	0.469837	0.603232
15_[772][M]2+_818.8161_1.02	1.25309	0.620727	0.392687	0.83194	0.894696	0.890051	1.05263	1.00556	1.44985	1.31148	0.720645	0.649752	0.963786	0.893106	0.964985	0.904644	0.868989	0.818017	0.837656	0.649037	0.833372	0.879519	0.528536	0.758809	0.663438	0.788378	1.04983	0.614504	0.586791	1.22429	0.857508	0.949318	0.97557	0.996585	1.13726	0.628775	1.54606	0.521932	0.799132	0.855478	0.961307	0.797453	0.494509	1.23374	0.74672	0.446988	0.817406	0.350867	0.318445
15_[786][M]2+_825.7849_1.03	0.99717	0.895054	0.940297	0.67208	1.17043	0.855225	0.800968	0.915057	0.716844	1.12539	0.752484	0.720601	0.933307	0.971698	0.824455	0.978968	0.846878	0.847475	1.23727	1.19287	0.641208	1.3388	0.839869	0.688031	0.610075	0.906998	0.948939	0.695823	1.15389	0.758202	0.906598	1.20761	0.714667	0.792893	0.846462	0.885675	1.19238	0.807091	1.12391	1.03674	0.930136	0.99413	0.789986	0.927748	0.95219	0.50199	1.03682	1.01688	0.678133
15_[801][M]2+_835.7885_1.02	1.86359	1.10806	0.995261	1.17406	1.05525	0.934166	1.25837	0.879385	1.00557	1.2292	0.925209	1.19031	1.44539	1.47348	1.4488	1.38669	1.00667	0.789765	0.745199	0.803435	0.560464	0.677649	1.04588	0.928342	0.693467	1.32149	1.27698	0.720668	0.88486	1.44867	1.0841	1.57177	1.34848	0.780523	0.719101	0.714024	1.04098	0.818895	0.784989	1.44897	1.6806	0.828365	0.564066	0.710264	0.852725	0.546977	1.05118	0.478529	0.520413
15_[808][M]2+_841.7828_1.04	1.87605	1.17079	0.941422	1.18533	1.2562	0.869142	1.01784	0.886882	1.13918	1.5659	1.06217	0.922207	1.4831	1.39959	1.72908	1.5163	1.0036	0.903912	0.795561	0.872078	0.635716	0.72385	0.785002	0.641443	0.542402	1.18999	1.46769	0.719066	0.962402	1.46615	1.0396	1.22108	1.06814	0.996901	0.739386	0.850936	1.26476	1.12181	1.23642	1.17918	1.73485	0.928204	0.507082	0.845514	0.814841	0.510521	0.990144	0.784217	0.4711
15_[819][M]2+_851.7779_1.04	2.17919	0.954038	1.23221	1.03442	1.57255	0.947123	1.21348	1.02835	1.20797	1.21115	1.15557	1.391	1.13257	1.45274	1.47708	1.34094	1.24157	0.925312	0.90356	1.13059	0.947474	0.791134	0.867027	0.876671	0.822339	0.981731	1.27222	0.946916	1.10623	1.45118	1.41123	1.29043	1.3052	0.82059	0.835077	1.08067	1.1577	0.968692	1.00915	1.69879	1.52262	1.41273	0.731093	0.969514	0.92564	0.797203	1.41731	0.917015	0.872327
15_[823][M]2+_854.3237_1.05	1.05358	0.636033	0.833737	1.28214	1.01859	0.918182	1.41601	1.02531	1.21937	1.01807	0.698384	0.846081	0.908877	0.846443	0.87957	0.919828	0.994355	0.632877	0.944963	0.799355	0.739372	1.04326	0.735863	1.13577	0.743865	1.13469	0.946154	0.677918	0.998221	1.09997	0.97606	0.990328	1.16969	1.06162	0.867506	0.727563	0.822981	0.666754	0.748003	1.0727	1.31634	1.01108	0.70031	0.862896	0.643761	0.728049	1.17355	0.562791	0.85553
15_[840][M]+_862.7816_1.04	1.16808	0.93655	1.00444	1.301	1.2237	0.795126	0.760167	0.743954	1.06987	1.02142	0.93055	0.958792	1.1374	0.899834	0.979116	1.1771	0.86156	0.944868	0.988565	0.931082	0.817397	0.951113	0.584677	0.669302	0.557179	0.765113	1.0632	1.01446	0.833406	1.01097	1.3455	1.0161	0.850836	1.03437	1.00533	1.06073	1.07351	1.04699	1.06158	0.864904	1.11077	1.11761	0.721579	1.01527	0.971957	0.528442	1.32311	0.62429	0.750413
15_[846][M]2+_868.3212_1.04	0.887452	0.844085	0.7058	1.03975	1.02971	0.771348	0.961074	1.22186	0.759867	0.980148	0.933459	0.693115	0.923119	0.881754	0.78116	0.981051	0.803784	0.721848	0.53386	0.954831	0.938791	0.895624	0.802791	1.18713	0.914353	0.913151	0.938035	0.965556	0.862201	0.938868	0.921059	1.08866	1.03874	0.803901	0.81341	0.975378	0.703323	0.80264	1.03694	0.972033	1.09795	0.748083	0.854795	1.0506	0.909125	0.734596	0.830784	0.857826	0.691196
15_[850][M]2+_869.2779_1.03	1.12351	0.869176	1.17183	1.16101	1.03288	1.09826	1.3336	1.10145	1.29224	1.19178	0.959127	0.694838	1.10228	0.985776	1.22084	1.13079	1.00842	0.945813	1.01026	0.936562	0.879387	0.601656	1.03747	1.24138	1.13347	1.1294	1.02956	1.01855	1.34897	1.09676	1.04133	1.08967	1.18499	0.597338	1.16044	0.886584	0.978874	0.979369	0.918587	0.917169	1.46713	0.870088	0.734844	1.05326	1.15451	0.881474	0.904502	0.623694	0.798271
15_[853][M]2+_871.2881_1.04	1.39836	1.46672	1.06139	1.58512	1.57597	0.930407	1.1491	1.15901	1.09858	1.40504	0.931476	1.23458	1.69992	1.12334	1.23213	1.8781	0.852896	1.10003	0.956832	0.948489	1.16046	1.20968	0.801887	0.853254	0.71234	0.899177	1.365	0.956272	0.786386	1.01495	1.1607	1.09244	0.993997	0.971872	0.92753	0.8517	1.17283	0.680587	1.36262	1.10191	1.20216	0.925148	0.670599	1.49908	1.22108	0.653866	0.89553	0.565488	0.986676
15_[862][M]+_876.7909_1.03	1.31374	0.76726	0.780784	1.03703	1.12501	0.89861	1.17979	1.16997	1.08443	1.32135	1.02351	0.911077	1.25608	1.01444	1.13666	1.15494	0.86556	0.940499	0.913873	0.845655	0.696678	0.867077	0.796849	0.842702	0.650822	0.940324	1.12927	0.65677	0.960592	1.12999	1.07876	1.28444	1.05439	0.942216	0.668963	0.778002	0.959183	0.69434	0.856175	1.19336	1.15034	0.857681	0.54171	0.797975	0.75106	0.593338	0.895508	0.446833	0.627467
15_[883][M]2+_885.7843_1.03	1.61437	0.982896	1.00076	1.15288	1.19522	0.856672	1.1374	1.13818	1.13579	1.11319	0.891486	0.850089	1.71304	1.12766	1.31408	1.66421	0.846913	0.990087	0.857722	0.910039	0.608144	0.748255	0.545017	0.724442	0.644064	0.946528	1.08921	0.707675	0.77257	1.23415	1.15882	1.37519	1.22912	0.772801	0.952182	0.77827	0.909953	0.737301	1.06898	1.15674	1.11641	0.856366	0.524887	1.07126	0.925482	0.774994	0.944279	0.401016	0.753349
15_[894][M]2+_891.787_1.01	1.37609	0.76458	0.729804	0.745971	1.07386	0.7982	1.21967	0.934608	1.21262	1.445	0.849877	1.0967	1.29112	1.2368	1.29837	0.929286	0.630656	0.75358	0.723549	0.640586	0.673318	0.756227	0.398044	0.814068	0.564617	0.752945	1.27669	0.599317	0.811508	1.22855	1.16426	1.20143	1.19598	0.760164	0.747982	0.562534	0.852879	0.642575	0.954146	1.04722	1.50965	0.876355	0.475428	0.721679	0.699497	0.630852	0.752215	0.432964	0.485024
15_[909][M]2+_899.7751_1.03	1.78522	0.827519	1.0184	1.08801	1.27253	0.942779	1.20063	0.901011	1.03465	1.35613	0.991464	1.10006	1.59669	1.3318	1.46519	1.37354	0.693737	0.802035	0.818377	0.792764	0.635908	0.760671	0.60482	0.677764	0.618348	0.714869	1.39232	0.66726	0.841388	1.4851	1.18179	0.988709	1.25789	1.04927	0.738504	0.788302	1.17676	0.759198	0.786079	1.09277	1.38987	1.02189	0.747185	1.07593	0.709339	0.67052	0.968942	0.534717	0.552035
15_[921][M]2+_906.7681_1.04	1.87388	0.779527	1.03997	0.616077	1.31331	0.838505	0.983836	0.759328	1.48654	1.19047	0.946269	0.931017	1.18634	1.42998	1.42748	1.2363	0.826851	0.860587	0.909309	0.879629	0.474709	0.722975	0.713003	0.771544	0.574404	0.927373	1.3531	0.541491	0.799832	1.42592	1.1497	1.13283	0.99624	0.816218	0.788273	0.785984	1.05573	0.747171	0.844633	1.22561	1.51284	1.0296	0.486389	0.819294	0.850229	0.772527	1.17323	0.375915	0.887359
15_[926][M]2+_908.3128_1.04	1.87585	0.931217	0.736936	0.938663	1.56735	1.2018	1.01743	0.890679	0.563045	1.18387	0.745596	0.825827	1.11485	0.948659	0.632241	1.36297	0.828903	0.587864	0.817755	0.892868	0.778813	0.839954	1.12962	0.729779	0.750867	1.42613	0.813446	0.940506	1.08909	1.50361	0.960438	0.985981	1.17149	1.44958	0.567108	0.953928	1.0955	0.831105	1.02522	1.31558	1.78207	1.10301	0.620262	1.1788	0.9799	0.694351	1.07111	0.865753	0.804831
15_[929][M]2+_909.7733_1.04	1.91292	0.79267	1.00935	0.852151	0.891543	1.03986	0.896323	0.89542	0.826159	1.35745	1.02122	1.20998	1.18816	1.38212	1.30831	1.11134	0.893481	0.939963	0.717272	0.891876	0.66358	0.729287	0.758924	0.730675	0.659458	0.855435	1.07778	0.805645	0.886326	1.51857	1.11421	1.12593	1.45041	1.15396	0.660759	0.845271	0.975035	0.694349	0.735457	1.11712	1.3819	0.970655	0.63795	0.834151	0.760721	0.734057	1.13646	0.652931	0.640165
15_[951][M]+_917.2981_1.03	1.59049	0.896219	0.989027	0.953403	0.940976	0.984148	1.05614	1.10764	0.976354	1.14881	0.808023	1.24358	0.897752	1.08178	1.14249	1.04995	1.02235	0.765023	1.04026	0.943517	0.796533	0.996229	0.851256	0.961466	0.798521	0.962372	1.00315	1.08953	1.0479	1.25712	1.06906	1.10407	1.14144	0.960981	0.809426	0.999872	1.12248	0.876202	0.78078	1.05711	1.24694	1.01141	0.949376	1.2028	0.932418	0.701719	1.11665	0.904093	0.901967
15_[972][M]2+_924.8208_1.04	0.925121	0.88708	0.563955	0.956884	0.958227	0.84247	1.16999	1.29563	0.848943	1.24084	0.865077	0.971704	1.05725	0.804856	1.14537	0.857974	0.732774	0.52602	0.983051	0.850178	0.719753	0.87358	0.764337	0.901805	0.912227	1.10161	1.14397	0.751328	0.749518	1.03614	1.25042	1.31915	1.24005	0.728059	0.658245	0.822315	0.609164	0.737258	0.67983	1.65416	0.756391	0.731418	0.750666	1.04449	0.615434	0.566241	0.785698	0.602848	0.798459
15_[977][M]2+_926.7757_1.04	2.17195	0.841485	1.09907	0.875546	1.01156	1.48821	1.02401	0.948143	1.11625	1.66892	1.05162	1.00949	1.27809	1.20141	1.14491	1.05536	0.997006	0.858256	0.854925	0.773397	0.705537	0.978621	1.03636	0.873038	0.765955	1.266	1.32184	0.812611	1.06315	1.65434	1.13141	1.17562	1.06896	0.973919	0.966997	0.729063	1.12611	0.808901	0.879032	1.06153	1.95342	0.743782	0.555915	0.816851	0.749255	0.592991	0.940091	0.684322	0.922761
15_[989][M]2+_932.2841_1.04	1.03229	0.896278	0.903591	0.788942	0.919642	0.815961	0.974506	1.01253	0.853488	1.14003	0.969133	0.903401	1.04004	1.09018	0.881998	1.07746	0.930309	0.874263	1.11596	0.8116	0.937513	1.01028	0.980157	0.857385	0.822257	0.675645	0.956339	0.910591	0.924845	1.08745	1.04584	1.06498	1.12923	1.06471	0.941768	1.09049	1.03146	0.891595	0.692999	1.04561	1.29701	0.915209	0.742127	1.05042	0.745263	0.625792	0.897966	0.766625	0.898131
15_[996][M]2+_934.8191_1.02	1.23336	1.04371	0.822661	1.25624	1.18764	0.742678	0.877937	1.05189	0.796937	1.38323	0.728085	0.650923	1.49146	0.88018	0.790417	1.2127	1.06761	0.460259	0.756254	0.724053	0.662673	0.77152	0.899315	0.611802	0.793603	1.72238	1.14405	0.73644	0.960916	1.39726	1.07605	1.12129	1.1174	1.14366	0.738165	0.656859	0.694018	0.827744	1.02726	1.05075	1.36757	0.775589	0.515653	0.975334	1.00509	0.47691	0.863513	0.748761	0.644015
15_[1009][M]+_940.2878_1.05	0.982276	1.07297	0.975338	1.31255	0.935278	0.969924	0.946701	0.985847	0.623459	0.911215	0.612831	0.59325	1.16912	1.01952	0.779558	1.08478	0.992253	0.794323	0.878519	1.1969	0.590699	1.29198	0.978868	0.925629	0.711431	0.943173	0.931596	0.803335	0.981767	1.1635	1.79682	1.19197	0.696408	1.04953	0.663798	0.908272	1.23546	0.779586	0.954639	0.96749	0.619915	1.96655	0.487971	0.822731	0.911723	0.663405	1.49236	0.597139	1.27321
15_[1029][M]+_949.7723_1.04	1.46699	0.83737	0.873562	0.907677	1.10748	0.98776	1.02265	0.826853	0.926221	1.27987	0.846367	0.996399	1.13778	1.1204	0.960679	1.04595	0.756339	0.701101	0.870004	0.796003	0.885063	0.74573	0.766836	0.77723	0.659919	0.670098	0.937758	0.900306	0.827548	1.57459	0.994158	1.019	1.12376	1.07018	0.677927	0.872457	0.845578	0.656825	0.799529	1.10545	0.974313	0.824823	0.771266	0.797255	0.720079	0.658765	0.909952	0.679778	0.76092
15_[1046][M]+_958.7836_1.03	1.3167	0.735373	0.860176	0.804994	0.862138	1.04116	0.793654	1.25173	1.03236	1.21887	0.761115	0.948227	0.862858	1.52232	0.922446	0.978409	0.84047	0.782757	0.992716	1.2006	0.746822	0.877147	0.683662	0.519197	0.442962	1.08587	1.03462	0.862814	0.944393	1.26713	1.10405	1.21492	1.10971	1.02672	0.77379	0.946115	1.11596	1.0507	0.886463	1.19061	1.33744	0.775101	0.63007	0.894602	0.777441	0.244877	0.836379	0.923374	0.655885
15_[1049][M]2+_960.3118_1.05	1.05202	1.09133	0.87804	1.43911	1.18214	0.992383	0.790381	0.897373	0.86852	1.08758	0.746581	0.925454	1.2615	0.883516	1.01137	1.47889	0.621466	0.693335	0.866652	1.1822	0.889473	1.09271	0.6846	0.647052	0.62385	0.891067	0.875289	0.636622	0.721992	1.30315	0.913386	0.968589	0.800988	1.25868	0.8443	0.892169	1.0141	0.629509	1.16474	1.02818	0.878455	0.912629	0.957779	1.45153	1.38061	0.56506	0.898697	0.680721	1.01027
15_[1055][M]2+_964.2464_1.03	1.7521	1.08292	0.948695	0.921475	1.11798	0.7939	1.00845	1.07948	1.27471	0.997066	0.814067	1.16116	1.15875	1.55599	1.10725	1.4195	0.935046	1.25624	1.1387	1.09382	0.740358	0.944299	0.682748	0.712605	0.810901	0.959107	0.90602	1.0139	1.13695	1.26976	1.04275	1.28586	1.41803	0.708665	0.734322	1.01621	1.26089	1.02695	1.20826	1.36707	1.74796	1.11187	0.653199	0.964272	0.96761	0.772881	1.19056	0.654492	0.797064
15_[1084][M]2+_975.8191_1.05	0.829659	0.703087	0.521293	1.08057	1.05253	0.840913	1.12489	1.00342	0.752425	1.16391	0.524921	0.585214	0.769926	0.615705	0.92458	1.08996	0.628171	0.531869	0.800332	0.499848	0.581197	0.65664	0.678095	0.927202	0.913228	0.712575	0.779161	0.746232	0.866704	0.877932	0.97576	0.930649	0.896504	0.702715	0.650638	0.836663	0.510854	0.587656	0.778308	0.847611	0.842188	0.571085	0.445967	1.09217	0.757259	0.611572	0.8694	0.680265	0.79076
15_[1100][M]+_983.2995_1.04	1.28818	0.769218	0.864693	0.889428	0.771902	1.02358	0.891126	1.02217	0.800188	1.21426	0.991877	0.830706	0.919606	1.08612	1.14522	1.30716	0.662393	0.955937	1.13809	0.956967	0.862908	0.997513	0.728645	0.943988	0.66291	0.816749	1.09399	0.835339	0.759172	1.15299	1.1145	1.33383	1.10669	0.963517	0.782333	0.970242	1.12735	0.746143	0.849156	1.18919	1.09998	1.01449	0.668925	1.06313	0.764962	0.536778	1.0388	0.540907	0.804019
15_[1112][M]+_990.7839_1.02	1.12424	0.625804	0.784616	0.832073	1.01343	0.933196	1.01879	1.16031	0.812785	1.07505	0.863312	1.1698	1.08112	1.08953	1.19438	0.990861	0.674232	0.912462	0.935856	0.822399	0.885499	1.03194	0.624317	0.86585	0.813346	0.772429	1.0547	0.714065	0.618369	1.33038	1.06317	1.13035	1.12943	1.0113	0.865943	0.893317	0.825449	0.669502	0.839396	0.931953	1.03841	0.846619	0.684302	0.889493	0.868801	0.772094	0.958733	0.485129	0.869343
15_[1128][M]2+_999.8157_1.04	0.867164	1.23988	0.922487	1.37072	1.12686	1.20274	1.19648	1.09726	1.03509	1.18913	0.891577	0.902219	1.26727	0.774674	1.22495	1.20689	0.722312	0.956586	0.852966	0.766003	0.726854	0.964201	0.707642	0.933709	1.14757	1.0338	1.25762	0.71288	0.775514	1.26946	0.763588	1.13668	0.95916	1.05471	0.995428	0.815927	1.07963	0.983838	1.0831	0.960095	1.24822	0.663305	0.612913	1.27844	0.947477	0.777924	0.533621	0.448491	0.457383
15_[1144][M]+_1006.766_1.03	1.5383	0.868259	1.03842	0.903655	1.57448	0.973322	1.16209	1.09127	1.35541	1.25554	0.928712	0.960479	1.47345	1.20932	1.1583	1.35899	0.87226	0.884408	0.831791	0.659396	0.717249	0.806593	0.553003	0.763027	0.572005	0.800704	1.20793	0.848879	0.704847	1.30835	1.08552	1.35372	1.28337	1.11243	0.772245	0.611537	0.721228	0.674869	0.92872	1.17205	1.52622	0.823628	0.447585	0.957802	0.549442	0.588509	0.852499	0.315405	0.741636
15_[1147][M]+_1008.8178_1.05	0.995488	0.90344	0.641757	1.25204	1.15974	0.915177	1.06304	1.04041	0.634108	1.46619	0.780837	0.679632	0.873034	0.741332	1.03535	1.27717	0.898128	0.687049	0.951381	0.753268	0.740349	0.803718	0.699232	0.879558	0.688719	1.09773	1.02104	0.757385	1.0406	1.25403	1.17872	1.10647	0.944341	0.96621	0.821156	1.16855	0.856389	0.65447	0.871175	1.3016	1.00762	1.13775	0.639024	0.995392	0.859454	0.791605	1.22118	0.623848	0.809565
15_[1160][M]+_1014.737_1.05	1.62515	0.889077	0.737951	0.986464	1.27766	0.821612	0.911166	0.764228	0.902126	1.34031	0.646765	1.18554	1.18229	1.11653	1.06582	1.31453	0.770081	0.846666	0.695914	0.793988	0.680828	0.756981	0.500655	0.650437	0.732204	0.679437	0.834289	0.738829	0.794268	0.977406	1.14911	0.914966	1.11703	1.09063	0.615409	0.644819	1.15767	0.734284	0.928065	1.10768	1.35072	0.941604	0.716771	0.770898	0.878299	0.583055	1.04886	0.472168	0.628233
15_[1168][M]+_1020.8217_1.04	0.877897	0.721726	0.972439	1.11497	0.826238	0.808055	1.04853	0.761406	0.678749	0.90621	0.864397	0.863111	0.799019	0.603421	0.756999	0.98468	0.708195	0.733128	0.652802	0.65961	0.818832	0.669558	0.801932	0.93464	0.608165	1.15299	0.935946	1.01068	1.01289	0.983069	1.27453	0.68498	1.09834	0.893216	0.932657	0.790752	0.870162	0.66742	0.958036	0.967385	1.03912	1.10489	0.613201	1.0193	0.744472	0.821459	1.19762	0.617865	0.9235
15_[1173][M]+_1022.7375_1.04	1.73777	0.975018	0.989036	0.891533	1.19313	0.962333	1.3361	0.799768	1.01572	1.14401	0.951909	1.03618	1.27433	1.53051	1.33014	1.27391	1.24674	0.85234	0.622544	0.717995	0.719512	0.634843	0.718693	0.639403	0.539776	1.09807	1.31943	0.711902	1.18348	1.3203	1.30635	1.04993	1.13522	0.869956	0.756108	0.654981	1.07005	0.947328	0.972992	1.43816	1.81975	1.15937	0.682228	0.882624	0.679583	0.918891	1.32126	0.6165	0.747795
15_[1178][M]+_1026.274_1.03	1.26955	0.612456	0.588621	0.875406	1.03444	0.878647	1.1217	1.17303	0.791832	1.28949	0.718584	0.614348	1.07838	1.22311	0.842845	0.760958	0.776674	0.588425	1.02634	0.7971	0.730405	1.20133	0.872465	0.814396	0.87192	0.915891	1.07709	0.739061	0.813392	0.979835	0.964058	1.57344	0.828786	0.889422	0.716212	0.981906	1.01226	0.798673	0.766269	1.32403	1.33925	0.99286	0.489056	0.943426	0.719246	0.688626	0.981497	0.705818	0.920822
15_[1181][M]3+_1027.0812_1.02	1.52557	1.02157	1.27269	0.887795	1.0953	1.26039	0.973289	0.570448	1.4948	1.41504	1.59677	1.77484	0.982793	1.17043	1.50261	1.36132	0.660439	1.26321	0.975039	1.27714	0.817061	0.88663	0.868008	1.12206	0.74002	0.702549	1.27333	1.24168	0.680714	1.67724	1.24194	0.822566	1.74732	0.947852	1.11983	0.69018	1.2584	0.717898	0.962361	1.24561	1.32401	1.00483	1.50565	1.14329	0.934801	0.865001	1.31699	0.572604	0.761154
15_[1191][M]2+_1032.3196_1.03	1.35186	0.898031	0.863613	1.04589	0.85579	1.02864	1.20099	1.36936	0.927666	1.10516	1.03138	0.703685	1.15069	1.13021	0.961603	0.836332	0.686069	0.883869	1.28253	1.29096	0.715954	1.1916	0.978825	1.02378	0.875152	1.13123	1.17298	0.767863	0.940491	1.62382	1.27083	1.67072	0.931761	1.28326	0.901577	1.26105	1.38046	0.982329	1.09408	1.33108	1.1849	1.03035	0.684933	1.31666	0.841544	0.634081	1.11261	0.847429	0.807559
15_[1217][M]2+_1046.8216_1.03	0.898721	1.21366	1.08577	1.51494	1.19659	0.917581	0.98197	1.0379	0.655591	1.08688	0.929633	0.773735	1.13956	0.764931	0.9302	1.44975	0.778039	0.684596	1.13223	0.639398	0.943456	0.957688	1.00441	0.968429	0.972082	1.10783	1.30074	0.836739	0.991025	1.21121	1.06704	1.06302	0.916507	0.703993	0.899702	0.673231	0.908922	0.811104	1.15615	1.02015	1.03915	1.0299	0.671144	1.36163	1.40163	0.687594	1.05497	0.745855	0.69536
15_[1220][M]+_1048.8284_1.05	1.37135	0.798512	0.780268	0.984791	1.0762	1.18437	0.999183	1.40974	1.23362	1.36382	0.843837	0.795752	1.02689	0.915306	0.815492	1.09968	0.611708	0.787191	0.833537	1.12084	0.744341	1.04229	0.665192	0.768187	0.63269	1.1188	0.949238	0.652744	0.918758	1.47093	1.11536	1.10657	0.926372	1.44523	1.18873	1.18874	1.05911	0.795433	0.931849	1.02275	1.29629	0.984255	0.549349	1.02376	0.739589	0.716359	0.919837	0.864721	0.772986
15_[1236][M]2+_1056.7348_1.05	1.2035	1.134	0.857051	1.19131	1.21785	0.951377	0.901351	1.05466	0.810875	1.28918	0.894426	0.889869	1.29822	1.25999	0.941537	1.56382	0.953279	0.658567	0.945373	0.704078	0.792468	0.952889	0.564738	0.801771	0.71265	1.03957	0.828588	0.785593	0.867662	0.941181	1.03658	1.25777	1.26301	0.955372	0.641567	0.901485	0.964455	0.749516	0.964744	0.975862	1.24929	0.724652	0.665269	1.21387	1.15337	0.627713	0.897396	0.521398	0.610973
15_[1255][M]2+_1064.7326_1.05	1.3294	0.572721	1.32537	0.770639	0.921933	0.784171	1.03331	0.981464	1.36547	1.22949	1.04967	1.04313	0.80962	1.36534	1.38359	0.892173	0.79683	1.13736	0.706765	0.727612	0.740786	0.913384	0.709443	0.869906	0.765415	0.752212	1.50488	0.855962	0.911727	1.16751	1.03933	1.13024	1.162	0.635307	0.985753	0.850602	0.923912	0.771967	0.617725	0.925843	1.26069	0.877092	0.481358	0.629056	0.72292	0.837138	0.965864	0.478149	0.771497
15_[1272][M]2+_1071.7345_1.04	1.31265	0.894363	1.0194	0.884762	1.22197	0.693772	1.15685	1.18744	1.46797	1.04055	1.04757	1.02063	1.28701	1.13498	1.56707	1.0992	0.839008	1.34548	0.822637	0.826116	0.599902	0.752024	0.673661	1.00287	0.520005	0.731985	1.72195	0.777089	0.767364	1.09595	1.05079	1.43111	0.99616	0.942839	0.830081	0.879717	0.657549	0.855883	0.99776	1.19838	1.52005	1.17067	0.485835	0.913253	0.600789	0.625639	1.04959	0.495941	0.55211
15_[1292][M]+_1079.7284_1.05	1.34723	0.85195	1.15395	1.2069	1.10947	0.754801	1.2745	0.943294	1.00062	0.912941	1.01552	1.12665	1.34407	1.02012	1.31134	1.45507	0.80476	0.79938	0.628332	0.686612	0.982716	0.848159	0.819736	0.741338	0.745409	0.827022	1.14358	0.794149	0.808811	0.927385	0.909077	1.16416	1.12496	0.719879	0.763024	0.845166	0.814032	0.891202	0.935743	1.09973	1.2689	1.03782	0.69457	0.872865	1.0443	0.6734	0.981242	0.471461	0.629768
15_[1318][M]+_1088.7317_1.05	1.35916	0.964398	0.590172	1.21689	1.42195	0.831805	1.15234	1.23702	0.791479	1.00447	0.676418	0.931536	1.56263	1.48962	1.0526	1.58536	0.906161	0.80482	0.868164	1.03174	0.771415	1.02168	0.655416	0.896728	0.803356	0.919637	0.982903	0.642065	0.804461	1.48651	0.944835	1.11592	0.899572	0.810828	0.487763	0.828015	1.14908	0.849913	1.30034	1.33365	1.63739	0.681729	0.618414	1.22857	1.36287	0.699973	0.754867	0.822674	0.451421
15_[1338][M]2+_1098.7576_1.03	1.62487	0.822498	0.88737	0.76696	1.15155	1.38578	1.34853	0.777857	0.780308	1.09157	0.943583	1.0216	0.969915	0.857453	1.05598	0.945984	0.75832	0.942691	0.630145	0.532383	0.857139	0.598141	0.862132	1.03631	0.839672	0.971532	0.973594	0.726206	0.728458	1.73282	0.756208	1.09603	1.04881	1.16636	0.705036	0.692262	0.987911	0.628471	0.940412	0.912675	1.36599	0.431068	0.547007	0.98327	0.548802	0.730078	0.697838	0.761191	0.40904
15_[1344][M]+_1099.4332_0.99	1.01582	1.13164	0.968737	1.23421	1.34205	0.587606	1.27801	1.20823	1.10389	0.788397	0.814091	1.19265	1.75572	1.29977	1.60027	1.89471	1.01356	0.464945	1.02716	0.898643	0.72705	0.735522	1.03287	0.712614	0.519359	1.4623	1.36207	0.706681	0.890136	1.02923	1.74116	0.945345	1.54373	0.336001	0.491572	1.19381	0.537465	0.734751	1.44442	1.3387	1.42432	0.928766	0.387696	1.39706	1.05211	0.7449	1.55751	0.500334	0.58913
15_[1345][M]+_1099.7451_1.02	1.59601	0.912423	1.16751	1.12874	1.21393	0.942147	1.01281	0.992683	0.947783	1.39	0.969869	0.95644	1.13479	1.06807	1.30876	1.18068	0.905443	0.745239	0.80501	0.79913	0.738752	0.944911	0.64158	0.856972	0.686623	0.718421	1.32411	0.656467	0.713074	1.7827	1.04806	1.09645	1.02038	1.13135	0.83183	1.1104	1.09152	0.800079	1.04021	1.27543	1.05692	0.951297	0.50747	0.970919	0.780876	0.652305	1.01511	0.444055	0.637847
15_[1354][M]+_1104.7292_1.04	1.42851	0.965608	0.8087	0.974865	1.06941	0.862456	0.947675	1.16059	1.00528	0.876891	0.814111	1.2756	1.41018	1.16583	1.05003	1.19838	0.77062	0.871931	1.08171	0.829603	0.779171	0.942656	0.827053	0.849754	0.729609	0.812396	1.0404	1.28034	0.695681	0.895169	1.23705	1.05156	1.22144	0.730916	0.841963	0.938623	0.834947	0.641642	1.03462	1.34821	1.07696	0.972063	0.77958	0.895159	0.68725	0.798168	0.906317	0.542468	0.851114
15_[1385][M]+_1120.7279_1.04	1.20284	0.790446	0.873288	0.884411	1.14956	0.935283	1.18861	1.01799	0.986385	1.26573	1.08071	0.965036	1.45244	1.26062	1.05438	1.41276	0.893542	0.562664	1.06906	0.739713	0.660077	0.981857	0.708698	0.796427	0.783176	0.909057	1.09837	0.824795	0.843055	1.1374	0.930154	1.3854	0.962009	0.60605	0.701156	0.737589	0.791352	0.657578	0.97172	1.16437	1.42297	0.813998	0.710314	0.981227	0.905011	0.641615	0.755631	0.699933	0.633066
15_[1401][M]+_1129.2331_1.04	1.19563	0.940066	1.13547	0.979983	0.844892	0.645342	0.949339	0.853407	1.47841	1.19516	1.17234	0.819873	1.0719	0.877066	1.50176	1.2772	0.638466	1.02118	0.636364	0.881144	0.583551	0.719703	0.950048	0.564345	0.584102	0.663085	1.40189	0.787554	0.857882	1.18836	1.38287	1.25442	0.997806	1.04817	1.00965	0.678591	0.731551	0.600832	1.01814	0.876324	1.33139	1.08414	0.782426	0.894675	0.7754	0.631424	1.17487	0.586743	0.882514
15_[1417][M]+_1134.7243_1.05	1.37369	0.709208	1.30002	0.858317	1.04469	0.877891	0.903966	1.04176	1.37817	1.33107	1.38561	1.05035	1.30383	1.19023	1.56107	1.29019	0.75387	1.16844	0.990387	0.864	0.883267	0.84167	0.638357	0.703864	0.708485	0.708844	1.76011	0.883303	0.691323	1.22627	1.27728	1.29759	1.16777	0.87945	1.14255	1.04726	0.90111	0.672189	0.712858	1.55009	1.2693	0.890446	0.633494	0.815791	0.657992	0.812782	0.882988	0.454036	0.77749
15_[1435][M]+_1148.3822_1.03	2.1446	0.803084	0.601976	0.910467	0.960906	1.30198	1.19587	0.874089	0.582888	1.45682	0.660408	0.998333	0.988937	1.29374	0.790546	0.955179	1.33187	0.837473	0.936515	1.07001	0.696031	0.781179	0.9268	0.829366	0.594388	1.25517	0.872052	0.7329	1.23444	1.7544	1.25615	0.876146	1.0592	1.49077	0.671365	1.32705	1.53383	1.0335	0.639063	1.08512	2.26495	0.967818	0.442357	1.02169	0.876522	0.872907	0.944343	0.906465	0.666926
15_[1452][M]+_1157.7683_1.05	1.14634	0.501746	0.728234	0.744864	0.721306	1.22883	0.738234	0.984408	0.624328	1.58985	0.648689	0.683762	0.814324	0.893348	0.667534	0.907086	0.812832	0.608243	0.751428	1.10066	0.710645	0.772713	1.00777	0.684735	0.536331	0.986451	0.626666	0.773035	0.722822	1.27401	0.766043	1.39211	0.815956	1.13915	0.658857	0.930609	0.887332	1.09485	0.661327	1.11849	1.30147	0.907446	0.519379	1.01906	0.600999	0.521939	0.706793	0.743285	0.552593
15_[1454][M]+_1159.7167_1.05	1.46997	0.773545	1.02404	0.868544	1.30683	0.583787	1.04566	0.873718	1.10062	1.14075	0.909685	1.23201	1.59483	1.28659	1.56351	1.41737	0.863104	1.12733	0.696706	0.707676	0.791403	0.725508	0.676845	0.552748	0.70358	0.841539	1.4799	0.65019	0.822496	1.33841	1.02094	1.58614	1.45516	0.660949	0.824751	0.628421	1.13543	0.566772	0.945495	0.810953	1.31615	0.876558	0.556312	1.05009	1.32954	0.374156	1.00827	0.443754	1.04777
15_[1472][M]+_1172.3225_1.03	1.66198	0.6833	1.38373	0.663392	0.814713	0.976354	1.26818	1.42735	2.27026	1.5453	1.60973	0.873738	0.642943	1.22974	1.32777	0.891111	1.03708	1.50842	0.931202	1.1661	0.666736	0.79769	1.09007	0.873192	0.639613	1.49374	1.31312	0.70346	1.22884	1.79309	1.52227	0.949675	0.864563	1.20526	1.28311	1.02949	1.25679	1.31964	0.561916	1.24006	1.61108	0.946365	0.543126	0.74224	0.522848	0.700794	0.911403	0.766613	0.456567
15_[1474][M]+_1172.7293_1.03	1.20562	0.86098	0.857593	0.88429	0.90498	0.771468	1.00025	0.95995	0.890639	0.836842	0.857714	0.973739	1.28375	1.21829	1.08016	0.794291	0.608938	0.780762	0.786108	0.89612	0.823451	1.07605	0.743147	0.776811	0.71998	0.621166	1.05254	0.644916	0.71372	0.974802	0.835241	1.6636	1.04839	0.69185	1.01146	0.844136	0.594273	0.631451	0.734985	1.14443	0.944421	0.893135	0.706765	0.880041	0.681217	0.693541	0.907448	0.739462	0.624629
16_[4][M]+_133.0143_11.23	0.702909	0.210804	0.331988	0.295656	0.25491	0.512491	0.969851	1.84556	0.430535	1.30301	0.607406	0.94283	1.10959	0.870307	0.750757	0.363124	0.25629	0.459573	1.97612	0.304848	0.324997	0.748488	1.11112	1.4765	1.00664	0.205107	1.05895	0.724006	1.6064	1.60597	1.12891	0.80065	0.862234	1.64697	0.530205	0.48084	0.869504	0.553164	0.154831	0.345841	0.198021	0.206491	0.577595	1.08744	0.273312	0.584981	0.737991	0.530351	0.688299
16_[34][M]+_279.0512_11.24	0.457628	0.447553	0.308867	0.508545	0.480088	0.362186	1.08111	3.0227	0.392064	1.17244	0.553476	0.890433	1.20571	0.706608	0.745974	0.608462	0.392307	0.337002	4.15698	0.178648	0.275589	0.439893	0.969016	1.78294	1.34226	0.165169	1.04246	0.686558	1.7555	2.1033	1.54316	0.634279	0.898535	2.33956	0.428576	0.303872	0.696311	0.367757	0.210114	0.202185	0.0568781	0.155216	0.437752	1.0862	0.357684	0.413223	0.582328	0.401478	0.611917
16_[55][M]+_340.9826_11.24	0.622437	0.869003	0.652456	0.688616	0.194261	0.49661	1.00109	1.35371	0.515716	0.989873	0.761708	1.01393	0.823611	1.12189	0.950576	0.18657	0.196316	0.604358	1.26024	0.42193	0.425184	0.705536	1.06998	1.18603	1.07281	0.241172	0.995288	0.813314	1.40877	1.0218	1.2453	1.11681	1.12336	1.06047	0.385726	0.819775	0.802392	0.211083	0.148173	0.444402	0.20774	0.325984	0.743832	1.14811	0.500316	0.633461	0.949137	0.688066	0.884053
16_[296][M]+_559.1116_11.23	0.38898	0.428864	0.27298	0.556215	0.516317	0.392861	0.995915	3.16839	0.470532	1.12136	0.51338	1.07995	1.0927	0.602304	0.961043	0.53662	0.356195	0.335677	4.06165	0.119236	0.324651	0.422071	0.923466	1.93748	1.34453	0.108274	0.980488	0.663875	1.856	2.28323	1.71712	0.583453	0.909695	2.82627	0.463993	0.275128	0.657096	0.387415	0.0811383	0.190194	0.0393562	0.15453	0.401219	1.21634	0.330635	0.515616	0.613382	0.374506	0.536692
16_[333][M]+_581.0938_11.24	0.486836	0.609269	0.342225	0.480388	0.669593	0.365599	0.788938	2.22503	0.42387	1.30788	0.556233	1.02631	1.43391	0.823545	0.614887	0.534369	0.485614	0.29737	3.18125	0.200257	0.322481	0.53147	0.898152	1.73181	0.95304	0.174776	0.882592	0.63082	1.98504	1.69554	1.46517	0.75114	1.00148	1.81678	0.45184	0.363552	0.599537	0.337994	0.270994	0.225344	0.0324635	0.191078	0.392902	1.22174	0.521623	0.496224	0.707314	0.418343	0.766856
16_[365][M]+_603.0765_11.23	0.983264	0.138872	0.276002	0.193706	0.107345	0.509213	1.07001	1.33566	0.440395	1.32211	0.58687	1.02324	1.07995	0.981559	0.717259	0.575507	0.380739	0.454949	2.09668	0.237246	0.51967	0.746419	0.882609	1.18643	1.13598	0.0803305	0.778091	1.03512	1.21904	1.36148	1.39763	0.889249	1.03436	1.44899	0.559291	0.53965	0.869892	0.507815	0.0336318	0.33137	0.0777483	0.143329	0.608856	0.906432	0.0631083	0.537986	1.04206	0.344088	0.968941
16_[389][M]+_619.0426_11.24	0.689018	0.0925782	0.395516	0.0962932	0.221415	0.258709	1.08908	1.11911	0.62509	0.971889	0.251428	1.16666	1.38937	1.02102	0.677284	0.86869	0.5585	0.192412	1.65539	0.194232	0.219368	0.604231	1.16814	1.04988	1.14883	0.0525296	0.801255	1.03076	1.22178	1.39626	1.10693	0.863326	0.970146	1.00029	0.933743	0.461778	0.822213	0.173433	0.0985432	0.259736	0.0880677	0.0887161	0.168671	1.11638	0.106019	0.264972	0.724393	0.461442	0.951853
16_[401][M]+_625.0628_11.23	0.694318	0.722638	0.349187	0.993816	0.806099	0.325598	0.832948	0.865915	0.508316	1.26451	0.861886	0.70433	1.15211	0.681924	1.92307	0.375643	0.246909	0.469958	1.48081	0.323393	0.184525	0.768155	1.51421	1.42002	1.11673	0.161464	1.10839	0.924212	1.82523	1.3231	1.00904	0.924645	0.755586	1.19797	0.438653	0.419171	0.657999	0.276861	0.281339	0.405245	0.470464	0.246583	0.179774	1.4277	0.252367	0.245083	0.656422	0.234782	0.841591
16_[449][M]+_651.2374_11.21	1.07258	1.00174	0.746382	1.14572	0.743621	1.34538	2.22745	1.48234	1.37282	2.13905	0.901578	1.22983	1.50649	1.29559	0.727211	1.44035	0.971085	1.03307	0.714154	1.3034	0.802705	1.09488	1.4344	1.09911	2.04577	1.34012	1.39235	1.44058	0.944421	1.1916	1.33822	1.15845	1.48895	1.03906	1.59335	1.42599	1.23924	1.07146	1.14614	0.636283	0.37428	0.553543	1.24695	1.93891	1.5742	0.835539	0.964298	0.707084	0.814808
16_[837][M]+_861.1597_11.24	0.83459	0.241932	0.585776	1.13435	0.301216	0.554227	1.01584	1.41903	0.2365	1.49267	0.451806	0.736558	1.92686	0.53214	0.720374	0.154891	0.141263	0.297237	2.1454	0.299604	0.658135	0.32849	0.617203	2.04633	0.764307	0.560269	1.10105	1.03367	2.37937	2.65586	1.66624	0.554971	3.47478	2.56609	0.851766	0.240955	0.54533	0.38865	0.510261	0.109564	0.511661	0.291514	0.22652	0.234215	0.379411	0.452038	0.94497	0.279717	0.518566
16_[864][M]+_877.1226_11.24	0.472563	1.51203	0.0562818	1.44631	3.16132	0.268817	0.774087	1.70499	0.107463	0.862452	0.171956	0.242533	7.83703	0.959867	0.261687	0.444052	0.534242	0.279873	2.84927	0.387126	0.0275538	0.435009	3.40906	0.928414	0.807278	1.37863	0.520184	0.272725	18.2798	1.07891	2.37953	0.587279	0.240927	1.11106	0.467223	0.317165	0.447809	1.45088	1.29105	0.246814	0.960894	0.148132	0.0484937	1.27777	1.65292	0.125432	0.896482	1.42667	0.557877
16_[874][M]+_883.1344_11.23	0.54133	0.19894	0.44763	0.265452	0.183249	0.180196	1.17255	1.48663	0.618525	0.829603	0.817303	1.31604	1.13266	0.832392	1.6695	0.0654189	0.120901	0.598081	2.01226	0.14879	0.141218	0.519313	1.3183	1.3471	1.18492	0.0548575	1.69415	0.9421	1.59261	1.39634	2.36683	0.945202	1.01105	1.32845	0.792007	0.29092	0.525359	0.0843491	0.130862	0.139849	0.165271	0.244652	0.0383052	1.422	0.139006	0.283056	0.96992	0.104756	0.863933
16_[895][M]+_893.0943_11.23	0.719434	0.672519	0.533259	2.22543	1.71145	0.639054	1.19672	2.69701	0.627075	0.64681	1.13574	1.2989	0.848117	0.884415	0.908481	0.307545	0.333737	0.368907	1.8831	0.187184	0.227745	0.763321	2.25677	2.39384	0.723299	0.498444	0.995226	5.19018	0.696935	2.24306	1.6843	0.932599	2.108	2.5397	1.04064	0.257304	0.967736	1.01267	0.37661	0.338653	1.88716	0.711237	1.47356	2.35354	0.739912	0.209659	0.526033	0.479027	0.574924
16_[907][M]+_899.1059_11.24	0.947526	0.894632	0.14623	1.19013	0.709458	0.636249	2.05425	1.52807	0.157746	1.42085	0.348272	1.74463	4.6302	0.382802	0.797168	0.04927	0.149818	0.365997	1.44039	0.0371525	0.421402	0.345959	2.463	2.93758	1.73831	0.745855	1.2906	1.13828	11.5104	2.3743	1.3239	0.327309	1.2405	2.10962	0.454593	0.207243	1.1719	0.155863	0.257887	0.245781	1.24862	0.24442	0.410841	1.10614	0.0726925	0.371803	0.683569	0.998224	0.921961
16_[985][M]+_931.3038_11.22	0.498323	2.3643	0.43375	1.97943	1.756	0.402596	2.66257	1.65115	0.559584	1.40086	0.631025	1.61344	2.29131	0.932489	0.366971	1.73645	1.15357	0.368279	0.876246	0.659662	0.726136	0.65362	1.3531	2.2187	2.24218	0.509778	1.14988	0.736787	1.7986	1.30746	1.75706	0.773367	1.03772	0.999774	0.849717	0.898531	0.615741	0.938464	2.54268	0.365853	0.882654	0.645993	1.10344	2.94976	4.14376	0.715819	1.40639	0.789009	0.621682
16_[1261][M]+_1065.3748_11.23	0.898459	0.35824	0.599156	0.609714	0.384933	0.710747	0.989196	1.90984	1.22483	1.48592	0.533802	0.766322	0.740146	0.735943	0.574369	0.691583	0.344035	0.622936	1.44587	0.407383	1.04537	0.657573	0.794774	0.400221	0.591314	0.500281	0.795876	2.13221	1.4399	2.10614	1.52612	0.890439	1.94986	0.904397	0.642142	0.393138	0.665766	0.181888	0.642153	0.402978	0.427046	0.783826	0.422323	2.25814	0.906283	0.399621	1.14652	0.737476	0.442325
16_[1479][M]+_1175.2563_11.25	0.668693	0.8796	1.25616	0.727037	0.975505	0.584873	0.652305	0.266083	0.82928	0.506246	0.829043	0.301064	0.46153	0.352595	0.932715	0.173274	0.205521	0.283933	0.380474	0.368664	0.154073	0.351094	0.486501	2.94689	1.23613	0.723355	0.754889	0.0699183	0.805893	0.155719	0.233314	0.419338	0.24838	0.184611	0.922601	0.179468	0.36451	0.441413	0.399275	0.402895	0.806843	0.312855	0.3375	0.320694	0.533144	0.662954	0.135034	0.351212	0.49865
17_[2][M]+_133.014_1.67	1.6431	1.12607	1.17202	0.992178	1.22319	1.00414	1.07147	0.994013	1.51132	1.17353	1.21478	1.15076	1.59105	1.27246	1.43025	1.5484	0.902386	1.29402	0.975687	1.049	0.951627	1.00826	0.680892	0.751334	0.70098	1.1266	1.42493	1.01036	1.09432	1.30269	1.12575	1.04553	1.0571	1.01118	0.995373	0.930567	1.04834	0.822984	0.969557	1.07621	1.31778	0.925147	0.938233	0.924884	1.36181	0.899464	1.23888	0.569837	0.803979
17_[20][M]+_209.0303_1.66	0.930842	1.28012	1.06873	1.12211	0.960689	1.15923	0.790905	1.02011	0.623153	1.22585	1.31982	0.797262	0.937746	0.616844	0.806258	1.0399	0.908032	1.01432	1.29607	1.19249	0.89863	1.59571	1.41412	1.28484	1.25917	1.08266	0.847403	0.854053	1.29021	1.0427	1.04266	0.910357	0.626239	1.74109	1.21631	1.26636	1.26465	0.942704	1.03431	0.910973	0.991346	1.23375	1.10125	1.92092	1.78214	1.35625	1.12311	1.87683	1.6456
17_[793][M]+_831.1141_1.7	1.1467	1.08287	0.863828	1.16781	1.0254	0.804449	1.12498	1.02144	0.729874	0.821238	1.39419	0.897545	0.864195	1.21189	0.752431	1.20299	0.787087	0.662737	0.774095	1.54345	0.814379	1.16503	1.35039	0.916774	0.921918	1.06489	0.820651	0.518045	1.06373	1.35103	0.80133	0.870578	0.82272	1.06231	1.44839	2.01298	1.36384	1.48972	1.21107	1.6227	1.07151	0.672103	1.03	1.34781	1.2815	0.632949	0.802862	0.893572	0.801403
17_[803][M]+_839.1274_1.66	1.89039	1.04345	1.42399	1.10225	1.36453	1.583	0.812051	1.00844	0.990002	1.74713	0.771525	0.902525	0.805182	0.528426	0.655074	1.24009	0.784172	0.961122	1.2223	0.665231	0.583436	0.956598	1.22782	0.835783	0.865636	0.93505	1.10801	1.03629	1.09349	1.49775	0.755932	0.729614	0.701302	1.67049	1.12312	0.880589	1.29029	0.805086	1.00236	1.10598	1.09568	1.06036	0.996606	1.08042	0.655123	0.881015	1.11499	1.13929	1.16955
17_[836][M]+_861.0793_1.68	1.48432	1.16523	1.21006	1.20376	1.13211	1.15359	0.929226	1.07155	0.783771	1.2135	1.11359	0.909915	0.877698	1.07059	1.20088	1.242	0.958893	0.937893	0.647197	1.18612	0.724027	1.05035	0.931909	0.896854	0.771978	1.00954	1.21503	0.867907	1.10072	1.24801	1.23527	0.771522	0.71164	1.05342	1.26885	0.919305	1.35642	1.17854	1.34347	0.952942	1.31827	1.14795	0.824179	1.50745	1.50202	0.645019	1.21563	0.954408	1.24322
17_[897][M]+_895.0504_1.62	0.708895	1.04423	2.03097	1.00007	0.666797	0.566374	0.91285	0.729279	1.439	0.820523	1.06441	0.69277	1.01904	0.488764	1.21633	1.1154	1.03661	1.57114	0.682063	0.674146	0.752289	0.613365	0.916469	0.905617	0.721833	1.2071	1.88348	0.815849	1.26776	0.956384	0.938691	0.689627	0.759989	0.502713	1.63363	0.605933	0.797876	0.871415	1.01071	0.65673	1.08464	1.16617	0.713902	1.15523	1.09433	0.726954	1.34123	1.01579	0.847917
17_[903][M]+_897.2372_1.62	1.56768	1.03584	0.979225	1.509	1.23161	1.202	0.960559	0.732247	0.47109	1.277	1.02871	1.08689	0.960277	0.821847	0.848393	0.945371	0.797033	0.89912	1.17006	0.936139	1.09342	1.23218	1.59782	1.6283	1.29582	0.878037	0.972964	1.12129	1.14507	1.43777	1.19532	0.980398	0.990128	1.35089	0.931828	1.19127	1.67842	1.145	0.922679	1.05756	0.910413	1.16347	1.17151	1.41198	0.915042	1.12295	0.985972	0.860428	0.898598
18_[651][M]+_763.1457_3.89	0.833527	0.323406	0.217643	0.811755	0.369144	1.46719	2.47476	1.16137	0.365312	1.71125	0.250242	0.723122	0.623425	0.11561	0.131675	0.152029	0.092145	0.935214	2.0545	0.148577	0.357759	0.69116	1.60384	1.85891	2.09246	0.890442	0.71981	0.919488	1.21663	0.534037	0.276622	0.286353	0.970417	0.659477	0.361181	0.341243	1.02049	0.393798	0.775945	0.331782	0.566724	1.01176	0.240447	1.04095	0.157094	0.219137	0.199719	0.228458	0.590086
18_[695][M]+_783.1214_3.93	1.82798	0.150739	0.370528	0.576854	0.804663	2.16259	2.25233	1.25384	0.427517	3.55041	0.527032	0.527752	0.40882	0.170656	0.297881	0.0943445	0.0563797	0.799633	1.82572	0.240081	0.234303	0.744188	1.80478	1.81292	2.2139	1.14414	2.35504	0.913339	1.04916	0.667719	0.25535	0.433023	1.14025	0.929229	0.626584	0.567175	1.60211	0.537493	0.745729	0.365757	0.761108	0.892143	0.127915	0.552477	0.24081	0.305731	0.23367	0.397806	0.395335
18_[776][M]2+_821.1079_3.93	0.712118	0.883393	0.256773	0.779343	0.347537	3.14359	2.74225	1.2526	1.88915	1.13532	1.3558	1.34008	0.758844	0.439287	0.755993	1.59044	0.596881	1.35926	3.71433	0.486782	0.8507	0.85934	2.06675	2.40401	3.06195	0.387328	1.08069	1.22391	0.702094	1.61398	0.726112	0.638887	1.93716	1.002	1.66881	0.50893	1.28917	0.357427	1.23758	0.978623	0.305244	1.03207	0.155676	1.72212	0.91297	1.55061	0.999117	0.321813	0.862715
18_[872][M]+_882.0879_3.94	0.787088	0.470091	0.150877	0.779353	1.03817	1.71799	2.04532	1.49833	0.227434	0.833651	0.231581	0.328137	0.57586	0.272058	0.592307	0.464343	0.159482	0.697125	3.41507	0.383376	0.169746	1.505	3.65148	2.94529	3.83187	1.4848	0.74338	0.504569	0.498655	0.543881	0.317613	0.679753	1.23691	0.526613	0.505721	0.452082	0.986583	0.682379	0.839358	0.890297	0.814937	0.842512	0.33983	0.895332	0.319519	0.743448	0.228834	0.161877	0.404076
18_[935][M]+_912.0233_3.89	0.758484	0.244348	0.259412	0.873597	0.113599	1.71402	1.11728	0.725522	0.460939	0.513592	0.579347	0.32723	0.599384	0.167476	0.218998	0.244948	0.196553	0.673627	1.66307	0.216615	0.320227	0.408863	2.33166	1.42769	1.22699	1.08358	0.636012	0.452094	0.512089	0.67546	0.237744	0.305261	0.738857	1.10306	0.436492	0.189419	0.864832	0.427882	1.19615	0.598491	0.458692	0.621952	0.560087	1.16102	0.466325	0.560041	0.192381	0.300753	0.236906
19_[395][M]+_623.128_9.1	0.96033	0.193652	0.329906	1.05178	0.823507	1.50909	1.2283	1.38259	0.74194	1.91815	0.946197	0.67881	1.33337	0.419181	0.144439	0.316008	0.130461	1.01093	1.23886	0.457597	0.529636	0.901409	1.90609	1.44739	1.17741	1.55964	1.07017	1.03092	0.808121	0.79425	0.591662	1.17827	1.04625	1.27489	0.790726	1.11303	1.91743	0.932304	1.51977	0.970612	1.04614	1.0746	0.232152	0.87762	0.245734	0.393344	0.552263	0.803999	1.02578
19_[402][M]+_625.1416_9.1	0.528515	0.261051	0.238482	0.746242	0.397899	1.59938	2.7563	2.52143	0.909383	2.94303	0.832838	0.776462	1.07489	0.169574	0.0880503	0.227164	0.101038	0.59359	0.73123	0.138624	0.204869	0.382693	2.93133	2.48972	2.88772	2.12346	1.08185	0.980239	1.09327	0.493508	0.399588	0.709181	1.25745	1.2351	0.789151	0.544833	1.57339	0.628593	0.839961	0.534384	0.803708	0.988144	0.125898	0.472634	0.103528	0.163177	0.211658	0.483058	0.448294
19_[410][M]2+_632.1312_9.1	0.644793	0.628399	0.341166	1.00569	0.521038	1.42241	1.6855	1.7025	1.26376	2.03351	0.89183	0.543032	3.9307	0.251007	0.0813372	0.659068	0.37818	0.752676	1.1802	0.153519	0.231828	0.977041	3.10488	1.9817	1.98322	3.01876	1.88052	1.58085	1.51554	0.755006	0.475789	1.04679	1.20487	1.27719	1.22929	0.87153	2.44204	0.70112	5.11611	0.789297	0.251989	1.44299	0.199538	0.710221	0.77575	0.0746155	0.129764	0.857107	0.981748
19_[429][M]+_641.1422_9.1	0.995688	0.639902	0.401991	0.59839	0.66695	1.20894	4.72822	0.814289	0.585301	2.12183	0.676198	0.729062	0.792919	0.377168	0.199163	0.436702	0.395862	1.2783	1.06013	0.276396	0.341388	0.873369	3.05486	5.01883	3.61506	2.76823	1.26142	1.33795	2.2628	0.907489	1.14765	0.670707	1.09912	1.52536	0.679813	0.895129	1.75185	0.959642	2.35949	0.792204	0.792444	1.80397	0.227317	0.840888	0.253651	0.426231	0.788274	2.11173	1.53666
19_[460][M]+_659.1534_9.1	0.737547	0.689006	0.573286	0.805843	0.20254	1.2152	1.32476	1.08825	1.36193	1.54832	0.979783	0.54935	0.978504	0.247432	0.245976	0.341086	0.108335	1.16223	0.899213	0.412836	0.339872	0.777076	1.9817	1.75503	1.59888	1.72949	1.94126	1.08811	1.1057	0.943139	0.694133	0.792737	1.06544	1.12234	0.895149	0.806842	1.60733	1.19594	1.16728	0.619839	0.862535	1.44495	0.225906	0.273851	0.128769	0.192407	0.500514	0.89047	1.0565
19_[521][M]+_693.1305_9.1	0.650968	0.488549	0.355964	0.790189	0.568151	1.54189	1.85846	1.73634	0.808286	1.75791	0.701565	0.821863	0.913124	0.438656	0.0453193	0.33185	0.284658	0.698107	1.1214	0.359303	0.383679	0.677208	2.12276	1.86287	2.00935	1.7259	1.02489	1.07292	1.13098	0.687758	0.665336	0.887358	1.07607	1.11654	0.760957	0.984378	1.44996	0.872212	0.836963	0.943483	0.984776	1.24595	0.265369	0.739149	0.0989402	0.153121	0.352807	0.73629	0.74173
19_[573][M]+_724.0665_9.11	0.67835	0.0696279	0.31876	0.669478	0.646896	1.32514	1.25812	1.30225	1.28295	1.60518	1.16404	0.595269	0.913004	0.290883	0.133083	0.131297	0.134549	0.565351	0.799907	0.210136	0.186119	0.61589	1.70934	1.19945	1.21579	1.36697	1.39707	0.801641	1.10611	0.647312	0.828318	0.757681	0.86291	1.09287	0.99188	0.440696	1.18466	0.712992	0.818761	0.650358	0.497778	1.31298	0.0789019	0.660888	0.10867	0.200716	0.564951	0.278304	0.725677
19_[635][M]+_755.2059_9.09	1.24695	1.40239	1.30526	1.32745	1.24427	0.66896	0.634011	0.827555	0.672689	0.9199	0.817869	0.825386	1.07054	0.733029	0.834513	1.04984	0.918325	0.848285	0.880398	0.865416	0.873983	0.929168	1.08742	0.853705	0.730438	0.818661	0.93779	0.787883	1.06353	0.881023	0.785816	0.816855	0.855808	1.57159	1.21336	1.0899	1.14733	1.02176	0.931111	0.919032	1.11757	0.792467	0.933856	1.68774	1.07125	0.996665	0.8293	1.33981	1.21225
19_[742][M]+_801.3099_9.07	0.641516	0.72014	0.547955	0.767014	0.777038	0.571199	0.861083	0.891954	0.770498	1.48929	0.559647	0.608023	1.08678	0.374923	0.501064	1.04409	0.579047	1.11226	2.27011	1.58627	1.24378	1.16012	0.723495	0.448045	0.401845	1.04795	0.661326	1.42973	1.4159	1.04155	2.34808	0.986632	1.56806	0.938866	0.426958	0.895568	0.86772	0.625683	0.883504	0.423499	0.761938	0.761697	0.527256	0.978503	1.01676	1.01327	1.09542	0.417985	0.612652
19_[768][M]+_817.1691_9.07	0.603107	0.37775	0.320794	1.19091	0.639477	0.7282	0.995444	0.653268	0.466496	0.931064	0.43646	0.219781	1.17272	0.334994	0.422099	0.920163	0.348856	0.398638	0.61209	0.326247	0.1939	0.305808	2.58678	2.87522	1.56798	1.39403	0.492899	0.835769	1.20275	0.495941	0.613066	0.745101	0.656582	0.626215	0.450051	0.362663	0.603294	0.910891	0.781608	0.464335	0.536265	1.0786	0.406334	0.948014	1.27457	0.585433	0.660017	0.49769	0.819789
19_[781][M]+_823.2004_9.11	1.41269	1.16415	1.25796	1.29957	0.979449	0.717103	0.894414	0.867814	0.819207	1.13896	0.89639	0.725353	0.90053	0.716256	0.735172	1.23578	0.681903	0.916275	0.88815	1.00259	0.709757	0.877441	0.958016	1.1798	0.817566	0.799938	1.13692	0.804446	0.946537	0.966881	0.808463	0.983545	0.78878	1.47954	1.21122	0.992971	1.25974	0.610344	0.86282	1.0053	1.01074	0.959204	0.82123	1.60923	1.00214	1.22181	0.994476	1.10312	1.07356
19_[964][M]+_921.2023_9.09	1.10673	0.512049	0.446236	0.852154	0.571544	1.21521	1.79894	3.01408	1.04874	2.41222	0.931057	1.30516	1.40165	0.623056	0.250534	0.0476062	0.0696442	0.264002	0.662768	0.158797	0.170924	0.26984	0.628821	0.657395	0.851409	0.38139	0.479619	0.677089	0.673905	0.564685	0.409375	0.707718	0.899971	0.834978	0.498988	0.527453	0.751864	0.355523	0.364192	0.770685	0.904086	0.465462	0.14288	0.077716	0.0759013	0.223778	0.259284	0.102597	0.15749
19_[1000][M]+_937.1898_9.09	0.658988	1.23557	0.256949	1.28565	0.414367	1.06369	2.81566	1.93869	0.463242	1.59322	0.604887	1.95735	0.861741	0.410858	0.0243945	1.25063	0.502132	0.341516	0.644012	0.243675	0.562826	0.475461	1.69954	1.36079	0.908221	1.48856	0.29883	0.879415	1.67107	0.520951	0.530307	0.894839	1.27479	1.17148	0.235611	0.443601	0.820448	1.14354	0.513933	0.326006	0.346752	0.336698	0.618394	0.911559	1.55457	0.36047	0.480554	1.41748	0.533213
19_[1015][M]+_941.1684_9.07	0.928107	0.149539	0.30979	0.689015	0.215264	1.4236	0.544951	1.12543	0.929432	1.82259	0.880837	0.669203	0.972092	0.182534	0.132769	0.153455	0.132306	0.290398	0.51738	0.188755	0.153099	0.231837	0.308889	0.347408	0.938531	0.402883	0.450611	0.681601	0.866733	0.500751	0.439118	0.546991	0.832265	1.07821	0.360552	0.310368	0.774992	0.168622	0.0647644	0.455854	0.32227	0.615127	0.15366	0.0702753	0.126223	0.122818	0.26528	0.177016	0.319663
19_[1063][M]2+_967.6802_9.1	0.799653	0.627337	1.83247	1.44479	0.593101	1.3926	2.19725	1.07619	1.01998	2.47769	0.662054	0.585558	1.01689	0.506763	0.585627	1.1984	0.151973	2.33407	0.907398	0.677205	1.55497	0.5678	2.21415	6.91654	4.25621	1.61786	1.18625	1.78628	1.12726	0.146582	1.40311	1.92794	2.09528	0.296448	3.14507	0.547927	2.09843	0.354099	0.780337	1.3328	0.42802	2.33094	1.05249	1.93245	1.54236	0.639879	0.90375	0.194167	1.77021
19_[1071][M]2+_971.6742_9.08	0.431621	0.684243	0.349615	1.80119	0.778275	1.01612	1.19088	1.71166	0.490493	2.54479	0.570823	0.48854	1.92544	0.198643	0.64155	0.988522	0.853904	0.509072	1.05557	0.431107	0.290962	0.678824	8.15871	2.34568	1.37024	3.72278	0.809833	1.26396	1.44528	0.664033	0.709327	1.45165	1.12505	0.973978	0.923051	1.4338	1.7906	1.10496	2.80448	1.42419	1.10799	2.03086	1.06333	7.24383	4.0384	1.36793	0.305748	1.09392	1.37901
19_[1072][M]+_973.1221_9.1	1.68385	1.17426	0.498273	0.932305	1.73652	1.47057	2.02711	1.28416	0.794631	2.22496	0.633226	2.50931	7.17785	0.199525	0.605238	0.736485	0.510675	0.478916	0.388394	0.236406	1.19199	0.344556	4.27042	3.86879	1.33508	1.45113	0.413593	1.7043	0.575435	0.655056	0.593533	0.41126	1.85092	1.44056	1.01345	0.298029	0.71826	0.866042	1.35769	0.28562	0.71187	0.60438	0.594202	1.65903	0.872967	0.231674	0.632842	1.22188	0.663669
19_[1082][M]2+_975.6625_9.11	0.188593	2.08769	0.721015	7.79373	1.44334	1.14432	2.80276	1.86372	1.13651	2.44332	1.09657	0.858308	2.4156	0.528649	0.593556	8.50656	0.867063	1.36313	1.37252	0.344828	0.49073	0.260947	3.93176	8.00028	2.6802	3.4326	0.581315	0.654513	1.24017	0.224197	1.57341	0.815056	1.31713	0.772208	1.24653	0.720868	1.10981	1.79378	3.23653	0.88395	0.743054	2.2183	0.997424	0.368675	4.19229	1.23171	1.46671	0.748078	0.718731
19_[1116][M]+_993.2613_9.11	0.494572	0.342653	0.30116	0.262861	0.513742	1.38524	2.18646	1.21972	0.388038	1.58253	0.370252	0.837826	0.3769	0.259829	0.229584	0.671701	0.986767	0.373301	0.85837	0.130226	0.528837	0.654607	1.87991	1.45944	1.20669	3.12579	1.39645	2.45475	3.61531	1.47348	0.821856	0.814942	1.95444	1.93559	0.763348	0.390255	1.01556	0.97338	0.310269	0.65982	1.10973	0.6958	0.234158	0.324224	0.300007	0.213915	0.240886	0.589994	0.894925
19_[1161][M]+_1015.2355_9.07	0.631515	0.790293	0.420539	1.05278	0.391384	0.6945	2.99713	1.183	0.973081	1.46029	1.17783	1.82818	1.11788	0.233478	0.898198	0.324598	0.459438	1.87815	0.834808	0.652325	1.11821	1.02018	2.19826	1.86613	1.95846	3.16931	1.4606	1.66832	0.631405	0.387344	1.03791	0.687493	4.42053	1.44531	1.66235	0.582611	1.22824	0.770165	0.759301	0.489527	1.30932	1.51662	0.572907	0.663612	1.0343	1.59224	0.541884	0.617876	1.30878
20_[344][M]+_587.0694_8.52	0.753825	1.07687	1.13034	1.18344	1.15934	0.850776	0.814983	0.859607	1.18212	0.968404	1.39464	0.715841	1.37155	0.940687	1.2625	1.52546	0.920201	0.460557	0.643758	0.430277	0.358752	0.437436	0.119375	0.296056	0.442672	0.25012	0.725794	0.417344	0.60878	0.875615	0.819765	0.852061	0.643102	1.02117	0.859981	0.858169	0.676394	0.492627	0.540107	0.920541	0.924143	0.458735	0.494043	0.588554	0.946906	0.490018	1.11606	0.181752	0.3016
20_[367][M]+_605.0814_8.52	0.879637	1.14015	1.13971	1.26965	1.11416	0.931601	0.883671	0.891882	0.772741	1.27131	1.17215	0.653824	0.995093	0.877646	1.09809	1.39328	1.02711	0.35615	0.688536	0.465429	0.311431	0.468538	0.307264	0.421393	0.526985	0.452566	0.661432	0.53039	0.927836	1.03158	1.05345	0.87061	0.539181	1.18069	0.804633	0.83201	0.805311	0.638674	0.531149	0.953502	1.74387	0.530051	0.49467	0.588436	0.915952	0.600874	1.04262	0.122254	0.350221
20_[400][M]+_625.0244_8.5	0.503416	0.393169	1.64526	0.555282	0.755388	0.608933	1.3626	0.574765	1.52012	0.92751	2.12537	0.340439	0.60025	0.84942	1.46704	1.34481	0.490811	1.73287	1.05191	0.866383	0.687139	0.783189	0.149665	0.478986	1.31829	0.511427	1.61475	0.702639	0.807921	1.08958	0.807526	1.06707	0.763815	1.01027	1.5866	1.04043	1.14389	0.707292	0.844804	1.31021	0.838128	0.936631	0.651904	1.15313	1.31571	1.09119	1.04092	0.260082	0.849556
20_[580][M]+_727.2206_8.5	1.19164	1.90938	1.2559	2.64982	2.43692	0.674509	0.914911	0.800902	1.13766	1.0822	0.797002	0.744412	0.961639	0.829572	1.07313	0.83408	0.369618	0.624142	0.767251	0.649514	0.715094	0.613015	0.526034	0.735119	0.901437	0.58683	1.08484	1.33035	0.891944	1.62529	1.77662	0.968558	1.62972	0.997558	1.62422	1.36755	1.02915	1.09858	1.00703	1.11067	0.537762	1.12112	1.01763	0.953724	2.59386	0.664779	1.46354	0.297445	0.680782
20_[731][M]2+_796.0448_8.5	0.710909	2.13629	0.447377	2.28354	1.36913	0.560621	0.671118	0.919782	1.16036	0.967678	0.636598	1.31374	1.51674	0.61948	0.724625	1.38325	1.57485	0.810815	0.950297	0.4226	0.504859	0.528869	0.142704	0.636123	0.398211	0.482699	0.511463	0.914225	1.30825	1.03843	1.41546	0.584421	1.11376	0.73874	0.404586	0.769118	0.764968	0.594948	0.813427	1.13002	0.862738	0.991838	0.960717	1.46886	1.0805	0.30542	0.964557	0.152161	0.714514
20_[746][M]2+_803.035_8.51	0.504315	0.697797	0.58091	0.557738	0.781007	1.51509	0.619457	0.735859	0.781215	1.34058	0.754395	1.01968	0.621319	1.13147	0.706484	0.561676	1.46339	0.624142	0.908079	0.541926	0.688067	0.460281	0.579293	1.03217	1.50304	0.323956	0.409892	0.641549	1.5331	0.742765	0.81831	0.92353	0.686277	0.968057	0.552574	0.824603	0.813749	1.24711	0.467146	0.904827	1.15841	0.582975	0.667808	0.843786	0.589864	1.06247	0.850392	0.161328	0.589218
20_[915][M]+_903.1098_8.51	1.14522	1.9458	1.16845	1.62503	2.45153	1.15281	1.00725	0.76507	1.44059	1.10587	1.30148	0.314018	2.22809	1.1358	2.54221	2.22062	0.691823	0.277939	0.731955	0.601044	0.303583	0.553335	0.351859	0.63312	0.529447	0.208674	0.721739	0.238314	0.996351	1.16297	0.923235	1.09815	0.81989	1.46084	0.902593	1.13578	0.944133	0.165775	0.800543	0.996113	1.05533	0.892671	0.67538	0.465779	2.52214	0.0760561	0.933548	0.222352	0.387799
20_[918][M]+_905.1112_8.53	0.74064	1.14687	1.60619	1.17506	1.04077	1.35919	0.822283	0.765133	1.07847	1.3148	1.21007	0.718972	1.09955	0.853551	1.49713	1.51013	0.918277	0.461695	0.578804	0.473055	0.365958	0.352409	0.227252	0.501202	0.568316	0.288146	0.637376	0.493217	0.752985	1.19444	0.824154	0.81652	0.663781	1.13803	0.921114	0.892397	0.831888	0.695868	0.55868	1.03359	1.40111	0.580518	0.50991	0.670679	0.954338	0.527807	0.936231	0.0937962	0.322234
20_[962][M]+_921.0792_8.53	0.854861	1.2347	0.935251	0.472665	1.24063	0.845753	0.891742	0.907356	0.948992	1.13601	1.01095	0.843141	1.46281	0.894678	1.16505	1.58708	0.793746	0.43975	0.676371	0.498394	0.385849	0.292447	0.0736956	0.26839	0.667797	0.212421	0.582	0.504894	0.549157	0.962839	0.988711	1.01196	0.63072	0.977483	0.658467	0.661497	0.572954	0.534948	0.647667	0.994991	1.09642	0.642714	0.541639	0.639104	1.18446	0.628632	1.13238	0.0459415	0.460391
20_[1019][M]+_945.0735_8.53	1.15806	0.92571	1.03296	0.951753	1.03383	1.15192	1.15151	0.813571	0.99944	1.29905	1.04758	0.891979	0.90535	0.976237	1.09754	1.27129	1.12147	0.41573	0.831892	0.482501	0.324723	0.530735	0.132868	0.52142	0.692262	0.22311	0.575986	0.405445	0.750871	0.857645	0.752068	0.892442	0.724833	0.807855	0.595836	0.787464	0.855472	0.599382	0.393084	1.27851	1.26708	0.674407	0.62061	0.406256	0.897647	0.729598	1.14861	0.172917	0.502514
20_[1175][M]+_1023.1899_8.5	1.67674	0.24952	0.665267	4.09094	0.151848	1.62858	1.52296	1.62478	0.49304	1.74398	0.631603	0.26335	0.406661	0.342237	0.613038	0.744195	0.527808	0.660892	1.76127	0.129056	0.0997142	0.296263	3.94338	1.38545	1.99427	1.43832	0.682465	0.236852	0.67277	0.648705	0.445425	0.453292	0.173995	0.890437	0.512218	0.742435	0.902266	0.470799	0.603318	0.77992	0.580587	0.763404	0.192338	0.635739	1.04709	0.0690972	0.351731	0.652129	0.289982
20_[1234][M]2+_1056.153_8.51	1.34243	2.14307	5.37687	2.74449	3.38429	1.00619	4.52373	2.22435	2.42676	0.996014	4.91058	1.46746	3.4001	2.36693	3.50083	1.33301	1.92652	0.660242	1.29236	0.811505	0.268334	0.3254	1.42855	2.9079	2.68028	0.365562	0.951422	0.17858	0.39519	0.387391	0.694005	0.652301	0.467063	0.703985	0.254391	0.505593	1.05671	0.427595	0.758949	1.86687	1.44568	0.273662	0.114418	0.804378	1.04475	0.722907	0.640967	0.361483	0.162387
20_[1289][M]2+_1079.118_8.5	0.87727	1.41116	0.794758	0.592062	1.74695	0.617569	2.18545	0.660746	0.501945	1.15524	0.729303	1.33956	2.02829	0.677292	2.07567	0.905834	1.24319	0.237277	0.403607	0.160206	0.15327	0.299166	0.228696	1.92504	1.72606	0.101399	0.515337	0.238466	0.370425	0.491711	0.963183	0.479128	0.411488	0.789565	0.59	0.493033	0.37693	0.198371	0.23791	1.12583	0.816296	0.199873	0.295991	0.282788	0.78163	2.04993	0.943664	0.20889	0.210825
20_[1305][M]2+_1084.1168_8.51	1.25122	1.14079	0.568188	0.976012	1.64098	1.19296	1.52728	1.61742	1.05917	1.8792	0.562545	1.8911	2.68675	1.24098	0.384394	2.21002	0.832587	0.168899	0.679996	0.55449	0.333408	0.421299	0.273249	0.883785	1.06749	0.27014	0.194664	0.502856	0.400625	1.34476	0.926866	0.64595	1.61386	1.06288	0.196059	1.00519	1.09899	0.651877	0.519995	0.798696	2.25119	0.598634	0.331123	0.440064	0.902463	0.728401	0.711387	0.327862	0.465721
20_[1312][M]+_1087.5914_8.53	1.53067	0.340653	2.06872	0.928096	0.265597	0.442568	0.90759	1.06853	3.85662	0.794354	2.51174	1.31467	0.297081	1.30653	2.83721	0.229796	0.30189	1.03056	0.389494	0.382106	0.450918	0.210137	0.151641	0.415295	0.487165	0.0725957	0.735885	0.279584	0.518697	0.672454	0.71829	0.641706	1.96474	0.661632	1.65015	0.493182	0.33512	0.1781	0.0759183	0.914509	0.426783	0.409609	0.639123	0.204123	0.243532	0.0671208	0.867084	0.0753167	0.10145
20_[1491][M]+_1179.1782_8.52	2.90475	1.38161	0.718157	2.34959	3.4284	0.572233	0.489685	0.556097	0.995745	1.77603	0.781793	1.48689	1.13194	0.797775	1.22309	1.53698	0.0725856	0.739848	0.273563	0.280913	1.12861	0.0721914	0.563726	1.16053	0.708323	0.233718	0.225344	0.550106	0.191225	0.513412	1.17999	0.217359	0.192381	1.34327	0.572334	0.128124	0.448252	0.338792	1.37461	0.782069	0.408451	0.216001	0.231364	1.372	0.882013	0.161896	0.852451	0.438348	0.573165
21_[24][M]+_225.0619_1.32	1.13666	1.18464	1.0724	1.3369	1.0276	0.914957	0.835511	0.827014	0.755485	1.07638	0.968014	0.808309	0.933203	0.713098	0.854334	1.04487	0.938309	1.08912	1.14034	0.918523	0.909756	0.992352	1.20169	1.14811	1.03408	0.98804	1.11291	0.925319	1.09506	1.24611	1.0867	0.880201	0.872486	1.06065	1.12552	1.16293	1.05212	1.09309	1.17032	1.07384	1.26358	1.25154	0.72225	1.25211	0.95965	0.744035	1.28382	0.867611	0.810738
21_[56][M]+_341.1084_1.36	1.44809	1.01466	1.16534	0.934021	1.15964	1.03815	0.896033	0.854342	0.921441	1.38882	1.14718	0.902575	0.980063	1.10401	1.04313	1.09362	0.906397	0.90836	0.93629	1.20211	0.831175	0.998919	1.42923	1.43683	1.25259	1.06259	1.12808	0.560277	0.664397	0.971227	0.936715	0.665786	0.652349	0.422069	0.568317	0.780739	0.951696	0.766681	0.904254	1.04669	0.783212	0.901594	1.04039	0.518542	1.12612	0.992318	1.2039	0.99744	1.21576
21_[92][M]+_387.1141_1.36	1.39201	0.953627	1.14104	0.833805	1.15721	1.01627	0.918551	0.881351	1.02363	1.40452	1.23292	0.938725	1.06881	1.19985	1.06941	1.15333	0.880652	0.853937	0.901581	1.29433	0.814651	1.08719	1.2967	1.40917	1.33258	1.02189	1.07886	0.50877	0.590203	0.870771	0.833316	0.625607	0.668396	0.340729	0.546724	0.794195	0.875751	0.671182	0.820422	1.01639	0.69689	0.74225	1.07245	0.501784	1.15713	1.04788	1.18146	0.946091	1.22686
21_[212][M]+_489.1656_1.33	1.09499	0.710219	0.764095	0.984632	0.666069	1.33716	1.06468	0.721034	0.819777	1.26297	0.826509	0.518627	0.613306	0.756004	0.785379	1.02422	0.984858	0.819265	0.972761	0.992081	0.606698	1.08894	0.710174	0.897393	0.762437	0.59565	0.752486	0.759826	0.966631	1.06306	0.891737	0.777237	0.75569	0.889011	0.891524	0.934856	1.03336	0.803623	0.742763	1.11193	0.982706	0.879122	0.846869	0.94832	0.912425	1.14438	1.28105	1.08971	1.33305
21_[252][M]+_521.1737_1.38	1.46357	1.07137	1.0132	1.38833	1.16487	1.08773	0.932835	0.887273	0.603381	1.1891	0.896011	0.951776	0.876329	0.965332	0.977003	1.15757	0.874022	1.00107	1.09886	1.11213	0.927865	1.05361	1.47588	1.30859	1.12057	1.00479	1.21971	0.758099	0.995113	1.46857	1.28983	1.09681	0.864531	1.10897	1.01003	1.12617	1.38972	0.922873	1.31345	1.27089	1.35937	1.56894	0.57345	0.825951	0.966496	0.66265	1.05257	0.960091	0.988606
21_[302][M]+_563.1928_1.33	1.30473	0.82281	0.868258	1.07141	0.8381	0.998777	1.03641	0.830145	0.812222	0.944092	0.82278	0.414176	0.970033	0.835261	0.815105	0.886251	0.954259	1.085	1.13458	1.28659	0.607403	1.22063	0.565165	0.610673	0.332933	0.559556	0.832014	0.799439	1.27695	1.17738	1.23769	1.32383	0.755342	1.59322	1.24587	1.17275	1.14332	1.05103	1.05044	0.993373	1.2927	1.30443	0.487257	1.50093	0.778496	0.638341	1.17389	1.24371	1.42613
21_[355][M]+_595.1994_1.38	1.10455	1.23084	0.974914	1.343	1.09894	0.911536	0.916665	0.673193	0.621123	1.16906	0.675607	0.578605	0.838385	0.742042	0.77252	1.09371	0.896546	0.810773	1.1412	1.30705	0.84693	1.18621	0.796422	0.694574	0.550698	0.92628	0.681771	0.840088	1.17756	1.54808	1.26931	0.958909	0.67978	2.28877	1.20457	1.1647	1.82009	1.26263	1.2631	1.06483	1.50461	1.4989	0.607983	1.39973	1.10553	0.797982	1.25898	1.15285	0.9611
21_[403][M]+_625.2119_1.34	0.719784	1.12329	0.935769	1.68205	0.962694	1.17453	1.04484	0.715206	0.46976	1.09284	1.1051	0.463178	0.657338	0.663197	1.04796	1.66708	0.892351	0.808913	1.2855	1.2091	0.853696	1.3071	0.730988	0.857541	0.813901	0.632363	1.00379	1.31706	1.08619	1.1504	0.929219	0.982412	0.938146	1.50026	1.65456	1.44015	1.44451	1.05671	1.27822	0.848678	0.811858	0.980343	0.879838	2.03429	1.3184	0.832744	1.04596	1.04263	1.18698
21_[503][M]+_683.2249_1.36	1.51485	0.897171	1.21954	0.764692	1.24811	1.00221	0.897471	0.857688	0.924292	1.36887	1.17336	1.0282	0.998582	1.2546	1.0785	0.963355	0.893968	0.845206	0.860519	1.28513	0.841492	1.03728	1.71528	1.94348	1.72319	1.20413	1.18393	0.392859	0.451574	0.744369	0.803804	0.447467	0.555871	0.223151	0.375034	0.653093	0.738176	0.612817	0.800712	1.10823	0.705104	0.787061	1.15334	0.2722	1.05035	1.20264	1.19867	0.988909	1.22031
21_[587][M]+_729.2314_1.36	1.45237	0.874313	1.18052	0.660493	1.08433	1.08426	0.957009	0.866652	1.10634	1.60941	1.36073	0.93882	0.96472	1.261	1.16482	0.885206	1.01371	0.807707	0.852695	1.35572	0.824106	0.957243	1.50288	1.52854	1.58319	1.2571	1.03414	0.383514	0.505101	0.683385	0.76172	0.468353	0.54795	0.216304	0.416652	0.611062	0.724678	0.634585	0.658072	1.0094	0.626082	0.623446	1.25406	0.322811	1.08193	1.1255	1.30247	1.08767	1.24585
21_[641][M]+_757.2634_1.34	1.28847	1.29586	1.40421	1.39817	1.10366	0.875936	0.901718	0.858702	0.738556	1.17853	1.14707	0.923786	1.10614	1.18835	1.3301	1.19229	0.850963	1.14246	1.21187	1.52251	0.786705	1.2433	0.645566	0.69858	0.577948	0.572326	1.1196	0.78269	0.881685	1.45148	1.22416	1.00208	0.728257	1.21317	1.21832	1.22697	1.60988	0.928899	1.48373	1.19439	1.37634	1.47091	0.671577	1.05555	1.07372	0.797355	1.37065	0.924403	1.00578
21_[767][M]+_816.2678_1.37	1.48161	0.712865	0.629055	0.821636	0.946865	1.57662	1.53989	1.15121	1.3182	1.82204	1.33042	0.523684	0.60292	0.891721	0.929203	1.46138	1.1557	0.754618	0.741131	1.08808	0.801365	0.833835	0.808575	0.762486	0.503125	1.06661	0.876474	0.637856	0.973478	1.55155	1.33363	1.40758	1.24224	0.690806	0.929007	1.03767	1.21144	0.917707	0.861016	0.804041	1.05638	0.637908	0.638303	0.86522	0.980359	0.683288	0.812533	1.13759	1.5467
21_[791][M]+_830.2804_1.34	1.16665	0.690297	0.762916	0.854788	0.976444	1.26521	0.85575	0.901244	1.00492	1.4559	1.06536	0.616181	0.877297	0.981138	0.945132	1.06365	1.05877	0.828032	0.846823	0.945976	0.721024	1.11296	0.735786	0.754736	0.670406	0.704851	0.908997	0.630724	0.764536	0.896897	0.8823	0.680039	0.745166	0.555026	0.80223	0.806786	0.808933	0.762258	0.850296	1.15885	0.774631	0.610935	1.04702	0.93227	1.09936	1.01005	1.28731	0.950193	1.25738
21_[979][M]2+_927.7919_1.32	1.36667	0.794727	1.04609	0.892287	0.903908	1.01515	1.11892	0.882976	0.919259	1.2141	1.08153	0.992775	0.866035	0.82383	1.09059	0.91085	0.845815	0.869548	0.913115	0.835842	0.487939	0.924699	0.470473	0.718505	1.02785	0.780134	1.19325	0.655065	0.59364	1.38227	0.999128	0.85206	0.846381	0.187634	0.842995	0.76185	1.07504	0.335965	0.883867	0.988388	1.13658	0.999002	0.789839	0.626867	0.837497	1.06051	0.775777	0.561022	0.975142
21_[1109][M]+_989.2986_1.37	1.35429	1.16603	0.74852	1.47359	1.70369	1.05526	0.90032	0.906429	0.85626	0.880792	1.13796	1.17806	1.37323	0.687647	1.07759	1.78841	1.21359	0.991247	1.3188	1.0319	0.980601	1.22485	0.726442	0.967309	0.606017	0.853971	1.66221	0.89185	0.729248	0.879116	1.01677	0.874283	1.04716	0.691143	1.18611	1.44103	0.790228	0.684202	1.25915	0.728276	1.21706	0.878434	0.712525	1.8075	1.91074	0.663903	0.877753	0.7693	0.961971
21_[1123][M]+_996.3255_1.37	0.941053	1.02491	1.02336	1.29397	0.981134	0.989844	0.909909	0.764418	0.46828	1.20446	0.870271	0.498554	0.635477	0.749773	0.905759	1.45971	0.767885	0.865294	1.24734	1.1362	0.595737	1.08753	1.26819	1.1616	1.22523	1.02714	0.980666	0.675645	0.853254	1.06519	0.847864	0.727967	0.482954	0.928399	0.8599	1.28485	1.0435	1.03027	1.20998	1.07387	0.921827	1.0168	0.779507	1.14445	0.978804	0.896387	0.866621	0.94668	0.995083
21_[1142][M]+_1005.3144_1.39	1.46869	1.08273	0.896297	1.18476	1.0223	1.0097	1.07962	1.51136	0.967749	1.50247	1.02425	0.573246	1.13352	3.12999	0.848915	1.28444	0.651879	0.655539	2.723	2.92321	0.865975	3.26237	0.758051	0.574908	0.537825	0.599301	1.05924	0.896752	0.975371	1.48574	2.6554	3.59669	1.07336	1.01095	0.938458	3.13756	0.856273	0.670812	1.04869	3.37046	1.16797	1.7369	0.932327	1.00623	1.08366	0.588845	1.46828	0.759737	1.88713
21_[1177][M]+_1025.3432_1.36	1.63527	0.74339	1.25579	0.667098	1.28137	0.998184	0.81028	0.888261	1.10042	1.39319	1.22541	1.20616	1.02537	1.44418	1.15605	0.894471	0.888795	0.760344	0.765643	1.33264	0.912679	0.998864	1.8898	2.00621	1.78536	1.19315	1.18807	0.355941	0.391471	0.58833	0.766764	0.374809	0.595051	0.156573	0.31243	0.500555	0.600805	0.478154	0.695706	1.25997	0.518421	0.620345	1.48474	0.207235	1.05784	1.18178	1.32699	0.994689	1.42262
21_[1274][M]+_1072.3507_1.36	1.05158	1.08391	1.07705	1.04367	1.14061	0.705089	0.770062	0.91977	0.946862	1.34347	0.963244	1.01798	0.94904	0.392607	1.16376	1.09169	0.731316	0.814543	0.789182	0.341917	0.716562	0.782561	0.616393	0.638089	0.521354	1.0191	1.07093	0.777035	0.773525	1.38666	0.989162	0.913027	0.831628	0.94894	0.885494	0.906503	0.983293	0.799503	0.93225	1.02815	0.940567	1.00878	0.902716	0.983734	0.893576	0.666947	1.30101	0.792861	0.919349
21_[1327][M]2+_1092.863_1.36	2.29329	0.682618	0.685462	0.995589	0.808465	1.59638	1.19346	1.05302	1.34978	1.9944	1.22066	0.819422	0.723571	1.03896	0.826718	0.931349	1.15561	0.685652	0.608184	1.07595	0.763931	0.629707	1.16155	0.875742	0.723094	1.86115	1.13856	0.646612	0.839845	1.40534	0.920818	0.731632	1.12923	0.993529	0.566621	0.682916	1.3684	0.877896	0.616042	0.748881	1.19385	0.632572	0.79873	0.444224	0.776311	0.644686	0.959272	1.121	1.29418
21_[1339][M]2+_1098.8654_1.36	1.43193	0.911891	1.18073	0.976007	1.2382	1.12803	0.922215	0.791047	0.911965	1.2394	1.0714	0.867881	1.0858	1.05762	0.980198	1.17004	0.779534	0.858725	0.833185	0.984192	0.85089	0.941598	1.20854	1.47306	1.38624	1.11105	1.11265	0.531431	0.52002	0.873791	0.733651	0.563641	0.658737	0.374201	0.546482	0.699284	0.719168	0.589116	0.985529	1.15047	0.91805	0.84495	1.12387	0.726182	1.29589	1.38404	1.34899	0.936443	1.16544
21_[1399][M]+_1128.8767_1.34	1.41232	1.06541	0.814292	1.20269	1.10066	0.357245	0.838489	1.07933	1.09885	1.63149	1.09709	1.00395	0.920107	1.15102	1.10063	1.20521	0.84651	0.996185	1.02931	1.24397	0.963247	1.01816	0.438423	0.484017	0.359901	0.802351	0.845174	1.06606	0.841116	1.72002	1.81981	1.15923	1.18581	0.825376	0.942178	1.18776	1.49117	0.972987	0.953507	1.03925	1.022	1.23712	0.849843	0.900511	0.871109	0.486112	1.25368	1.10181	1.79518
21_[1431][M]+_1144.3811_1.34	1.69845	0.984149	0.963856	1.07393	1.07351	0.926378	0.788438	0.839194	0.963609	1.23309	0.80741	0.795702	0.600124	0.84242	1.223	1.65877	0.779065	0.756432	0.731379	0.72421	0.684293	0.818339	0.646428	0.762746	0.73366	1.05957	1.1396	0.670048	0.672918	1.36147	1.11714	0.89456	0.807871	1.27329	0.707835	0.715882	1.06492	0.664053	1.02601	0.932364	1.13194	1.00355	0.664645	1.22836	1.17473	0.657248	0.890561	0.819446	0.920805
21_[1451][M]+_1156.3788_1.33	1.16575	0.874756	0.851665	0.807427	0.890462	0.954106	0.814769	0.880944	0.813046	0.726236	0.75719	0.927041	0.930556	1.09886	1.078	1.07377	0.88575	0.705078	1.08295	0.937665	1.08896	0.86378	1.00648	0.719358	0.49423	1.24805	0.964353	1.00912	1.17814	1.06997	1.0932	1.17415	1.17815	0.904323	0.898602	1.08528	0.81561	0.644551	0.371012	1.06961	1.31908	1.12595	0.701902	0.975041	0.823054	0.43395	1.04478	0.8856	0.903031
21_[1460][M]+_1162.3869_1.37	0.838641	1.09116	0.98199	1.2106	1.22268	0.831563	0.808429	0.811513	0.539576	1.06875	1.12684	0.713266	1.151	1.1695	1.0628	1.51107	0.743421	0.794984	1.07717	1.11628	0.900799	1.0379	0.985331	0.991584	0.779435	0.828593	1.03831	0.533813	0.81273	0.965978	1.12345	0.680964	0.456364	0.574017	0.772968	1.11569	1.04521	0.917745	1.10304	0.877803	0.567952	0.904135	0.707761	1.03435	1.25373	0.690983	0.833755	0.850411	1.31774
21_[1473][M]+_1172.3997_1.34	1.24397	0.724404	0.668932	0.788662	0.727705	1.25264	1.29928	0.978951	0.8684	1.34208	0.909513	0.496405	0.726019	1.05941	0.805031	0.925008	1.00735	0.63953	0.847338	1.0218	0.617298	1.0372	0.69445	0.982796	0.733198	0.663391	0.758776	0.567079	0.68389	0.960665	0.916606	0.731067	0.64143	0.534594	0.611143	0.77915	0.856335	0.80516	0.6768	1.01981	0.73719	0.798355	0.875372	0.932784	1.01111	1.31927	1.30307	1.03641	1.54359
21_[1485][M]2+_1177.3859_1.34	1.19224	1.07954	0.904995	1.34048	1.19347	0.888717	1.14015	0.995494	0.54588	0.570075	1.04703	0.852786	1.37941	1.02317	1.08067	1.35908	0.838278	0.929243	0.720429	0.852341	0.615852	0.769654	0.615626	0.946507	0.884623	1.1199	1.17463	0.778087	0.913959	1.22136	0.799978	0.840225	1.08466	1.08926	0.974567	0.740939	0.977033	0.697593	1.13699	0.851687	1.35904	0.703036	0.512208	1.40888	1.2156	0.568602	0.894833	0.667294	0.630528
21_[1493][M]2+_1179.8848_1.33	1.00889	1.16988	0.775414	1.26429	1.15099	0.933014	0.953468	0.732043	0.691169	0.708215	0.842306	0.644391	1.158	0.612635	0.537864	1.32412	1.25998	0.684139	0.92317	1.08714	1.34885	0.702869	0.866112	1.07705	0.831251	0.394529	0.878802	0.77798	1.21856	0.959691	1.09825	0.787208	0.889033	0.556562	0.744073	0.975969	0.734245	0.874668	1.08904	0.972764	1.09255	0.948559	0.675938	0.633656	0.903234	0.759912	1.01773	0.810458	1.04753
21_[1508][M]+_1188.4091_1.35	1.28939	0.804766	0.963502	0.995177	1.08028	0.787517	0.712777	0.813605	1.00691	1.01298	1.05658	0.949658	1.14994	0.688815	1.24295	1.24182	1.17759	1.10144	0.784506	0.78263	0.855896	0.772274	0.987158	0.634725	0.636402	1.26806	1.19013	0.665829	0.934506	1.38619	1.33223	1.17672	0.856549	0.784932	0.755314	0.867925	0.946531	1.00695	0.780117	0.94063	1.12808	0.869282	0.67334	1.02185	1.01147	0.834663	0.8354	0.808594	0.778659
21_[1521][M]+_1194.3812_1.32	1.46115	0.620082	0.764222	0.639303	1.03202	0.874115	0.754453	0.803003	0.954964	0.886318	0.938196	0.785555	0.689	1.0207	0.999524	0.787511	0.935381	0.821329	0.842337	0.77477	0.80893	1.12765	0.80413	0.690965	0.761442	1.15847	1.20015	0.579304	0.91834	1.15127	1.33294	1.11486	1.11718	1.3454	0.986443	0.857086	0.959535	0.906724	0.691879	1.12701	1.04367	1.01749	0.502322	0.77448	0.682695	0.727187	1.12413	0.723137	0.876936
21_[1528][M]+_1197.8971_1.33	0.971137	1.25255	1.05633	1.50827	0.903656	1.05829	0.737307	0.798873	0.88296	0.946241	1.21121	0.945068	1.03459	0.709432	1.16699	1.18896	0.88238	0.946185	0.675219	0.879294	0.913431	0.957366	0.820887	0.58376	0.509575	0.971886	1.17797	0.820514	1.01569	1.26574	1.11781	0.956089	1.05947	1.07436	1.1135	0.809796	1.33181	1.19584	1.14449	0.858487	1.38298	1.06942	0.730867	1.26967	1.07165	0.677567	1.02675	1.00638	1.01955
22_[5][M]+_135.0297_1.46	0.827654	0.860681	1.15783	0.818724	0.890768	0.805786	0.719226	0.754421	0.254369	0.679956	1.44909	1.28011	1.45277	1.21451	1.41002	1.457	1.27332	1.0657	1.02134	1.30129	1.05033	1.05764	1.20254	1.02168	1.04089	0.949544	1.122	0.552372	0.625657	0.544823	0.703567	0.605742	0.441119	0.596332	0.889493	1.02051	0.804086	0.963323	1.25434	1.549	2.04166	1.36966	0.560573	1.14041	0.905906	0.68706	0.994321	1.39848	1.55902
22_[16][M]+_195.0508_1.43	1.0463	0.884879	0.946275	1.13496	0.989381	1.13416	1.44782	1.28636	0.511237	1.15518	1.08391	1.04381	1.22438	0.740364	0.76148	1.16063	0.748088	0.909579	0.946232	0.895233	0.722944	1.0174	1.07548	1.16869	1.12079	0.946302	0.997304	0.945186	1.08543	1.06632	1.23353	1.24894	1.19129	1.39497	1.37151	1.14639	1.36443	1.05564	1.19437	1.32119	1.48426	1.27914	0.586482	1.38576	1.00383	0.733851	0.86165	1.12384	1.25735
22_[159][M]+_447.1412_1.44	1.12865	0.715737	0.859679	0.724572	1.05837	0.934621	0.625485	1.14166	1.24778	1.58222	1.11694	0.672716	0.535794	0.987926	0.869813	1.21266	1.31246	0.819654	0.792011	1.40858	0.61803	1.12725	0.828629	0.813202	0.617028	0.764655	0.786717	0.694543	1.06741	0.960419	1.14222	0.634765	0.618	0.575643	0.822326	1.06865	0.987018	0.876339	0.72427	0.697054	0.532889	0.764602	1.31709	0.496527	1.32892	1.0192	1.28793	1.55528	1.74266
22_[195][M]+_477.146_1.44	1.04994	0.815745	1.29672	0.453302	1.06111	0.726647	0.67043	0.745449	0.331586	0.880854	2.2124	1.62542	2.1711	1.95442	2.23825	2.00002	1.7205	1.2243	0.90886	1.73629	1.22349	0.95755	0.924706	1.03749	1.02207	1.19057	1.44268	0.291782	0.35943	0.36265	0.669247	0.390117	0.422431	0.208491	0.432876	0.641914	0.559029	0.664861	0.930208	1.43213	1.06965	0.785422	0.745076	0.394659	1.01326	0.825673	1.1795	1.31821	2.09623
22_[264][M]+_533.1725_1.46	1.52725	1.63119	1.63732	1.21898	1.81722	1.13339	0.423967	0.546922	0.398688	1.01855	1.10014	0.346809	0.539466	0.554788	0.778091	1.34295	1.17933	0.658589	0.728094	1.09336	0.958104	0.970257	1.23175	1.07003	0.686246	0.759004	1.14692	0.325766	0.185778	0.387817	0.412727	0.723308	0.415338	0.157591	0.474689	1.05312	0.629143	0.774352	1.26388	1.53553	1.03309	0.866497	1.58213	1.30041	2.43903	1.74995	2.5334	1.75502	2.3692
22_[268][M]+_537.1683_1.45	1.32113	0.767998	0.974605	0.79016	0.902988	0.970682	0.886858	1.01874	0.727555	1.26655	1.40103	1.08584	1.20828	1.10742	0.929136	1.32194	0.982425	0.858774	0.8001	1.21295	0.886108	0.824878	0.934572	0.951036	0.879414	1.27639	1.06369	0.524603	0.642167	0.703042	0.937706	0.775175	0.840987	0.55897	0.704305	0.79783	0.902551	0.894772	0.893301	1.10984	1.00988	0.74413	0.745765	0.619755	1.21436	0.895482	0.975204	1.40521	1.4391
22_[288][M]+_551.175_1.45	1.14119	1.0309	1.02051	1.04962	0.96501	0.907295	0.782526	0.924198	0.858669	1.34325	1.21201	0.870778	1.09154	0.898484	1.15025	1.4087	1.16231	0.920714	0.937465	1.20378	0.910503	0.49706	1.06065	1.15334	0.94756	1.01072	0.936738	0.275663	0.383383	0.991132	1.0681	0.769785	0.721346	0.529597	0.818963	0.956933	1.08557	0.959049	1.16244	1.09827	1.18173	1.24713	0.629586	1.10237	1.17712	0.920039	1.2918	1.02779	1.60161
22_[349][M]+_589.1709_1.44	0.781439	1.16188	1.0197	1.18078	0.902696	0.965009	0.865222	1.14284	0.670156	1.10752	0.840238	0.625791	0.84362	0.883335	0.709008	1.09392	0.78697	1.11664	1.21329	1.42173	0.862831	1.244	1.20236	0.977381	0.803801	1.03938	1.21794	0.927269	1.06584	1.15238	1.54419	1.729	0.9318	1.5281	1.48424	1.60486	1.15832	1.20721	1.02434	0.999274	1.18082	1.31778	0.67697	1.21537	1.11291	0.763623	0.849565	1.33575	1.06714
22_[454][M]+_655.2173_1.42	0.959597	0.960846	1.0797	1.19865	0.94922	0.854316	1.01113	0.741693	0.670149	1.44085	0.971437	0.910446	0.805973	0.678979	0.924006	1.04278	0.703585	0.752402	1.45249	1.19337	0.864187	1.17219	1.1537	0.837003	0.999315	0.752724	1.20147	0.974007	1.23316	1.32488	1.52406	0.739162	0.817366	1.34857	1.32574	1.43512	1.43542	1.33342	1.02105	1.04073	1.0253	1.18557	0.744581	1.19433	0.93102	0.849689	0.922657	0.853472	0.978797
22_[472][M]+_667.2159_1.44	1.19371	0.845447	0.7722	1.45078	1.11994	0.967645	1.1069	1.37444	0.917311	1.1666	1.1512	0.921057	1.1777	0.775457	0.944008	1.06623	0.762325	1.08379	1.16445	1.22243	0.976864	1.11287	1.30478	1.27938	1.33805	1.69906	1.37176	0.950133	1.3012	1.06018	1.08947	1.38993	1.34808	1.28878	1.18313	1.20107	1.34734	0.853815	1.32658	1.22625	1.42231	1.19514	0.783183	1.45035	1.31885	0.963919	1.25564	1.16571	0.993892
22_[774][M]+_820.273_1.4	1.10699	1.00032	1.18374	1.16946	0.832742	0.893049	0.826419	0.742788	0.485479	1.22618	1.43035	0.797965	1.10733	1.07813	1.21821	1.42024	1.06645	0.955957	0.950224	1.31642	0.949432	1.00716	1.20562	1.07563	0.952281	0.95082	1.43541	0.741686	0.687734	0.8237	0.79166	0.794364	0.560758	0.429093	1.0515	1.14286	1.11667	1.03069	1.18748	1.04731	0.971059	1.08896	0.894805	0.846016	1.163	0.810952	1.08245	1.15052	1.24432
22_[829][M]+_857.2637_1.43	1.34372	1.00853	0.782219	1.07382	1.31381	1.30907	0.950084	1.5486	0.864262	1.67347	0.716441	1.2834	0.996695	0.900985	0.68026	1.14172	0.890691	0.762426	0.942316	1.09657	0.783155	1.10536	0.896811	1.0732	0.932893	0.912154	0.855319	1.01368	0.980767	1.2288	0.944253	0.88098	0.634441	0.956651	0.65799	0.867372	1.03609	0.769061	1.4617	0.967524	0.749052	0.766601	1.03436	1.53701	1.40148	1.51134	0.883517	1.19972	1.06422
22_[860][M]+_875.2934_1.46	1.47267	1.30913	1.21262	1.10962	1.67357	1.15979	0.664694	0.5028	0.571897	1.17967	1.23056	0.554883	0.697752	0.654874	0.932234	1.82554	1.30296	0.611241	0.746877	1.1269	1.01537	0.981916	1.15988	1.07059	0.839976	0.776065	1.02392	0.468939	1.08627	0.75303	0.658068	0.665014	0.633539	1.1272	0.48218	0.806281	0.737944	0.873174	1.14182	1.15371	1.01439	0.838786	1.4957	0.95475	1.72485	1.56655	1.8139	1.32955	1.67621
22_[868][M]+_879.2881_1.45	1.49059	0.874398	1.26633	0.724994	0.939487	0.885259	0.988004	1.12919	0.718038	0.786978	1.68707	1.26197	1.36687	1.64399	1.12274	1.46334	1.04476	0.851368	1.30197	1.51291	0.957576	1.14574	0.895596	1.24606	0.979617	1.29684	1.19158	0.504062	0.66159	0.937274	0.998409	0.959527	0.643314	0.531753	0.758081	1.10283	1.63731	0.813987	1.11444	1.55342	0.962606	0.709989	0.817328	0.718847	1.21158	1.19246	1.00551	1.11564	1.38133
22_[1171][M]+_1021.3201_1.45	0.914926	1.47895	1.6835	1.96964	2.5514	1.02602	0.893205	0.457067	0.993332	0.972621	0.914191	0.704342	1.0257	0.380539	1.03567	1.94028	1.67745	1.03981	0.491268	0.538803	0.552035	0.724709	1.23718	1.04062	0.972617	2.00522	1.48725	0.662042	1.12482	0.980699	0.709336	1.13977	0.650104	1.45111	1.99553	0.899511	1.04305	0.781286	1.31765	1.15801	1.18954	1.79174	0.814659	2.29292	1.51887	1.02604	0.861761	0.994537	0.964991
22_[1428][M]+_1142.3686_1.44	0.693544	1.44593	0.745319	1.09246	1.24035	0.425188	1.05378	0.789522	0.657963	0.63878	0.646165	1.04743	1.37282	0.905647	1.37548	1.3611	0.610442	0.695457	1.02684	1.54464	0.643732	1.49207	0.998504	0.93064	0.843367	0.632513	0.746249	1.0644	0.772121	0.46112	1.31911	1.30136	1.49998	0.492861	1.44098	1.5496	1.1498	0.797631	1.91325	1.05329	1.3441	2.21079	0.84079	1.41352	1.33403	0.820227	1.41472	0.653504	1.49104
23_[298][M]+_559.3138_27.46	0.817291	0.501508	0.157259	0.445147	0.455102	0.763014	0.605054	0.529973	0.123208	0.850287	0.0900165	0.0377962	0.581371	0.562354	0.0888667	1.37307	0.714768	0.102148	0.598674	0.230466	0.0104018	0.275539	0.407001	0.349876	0.292576	0.955179	0.0890089	0.00721843	0.403896	0.75491	0.4744	0.460999	0.0292744	0.640427	0.0267609	0.175457	0.346263	0.652899	0.581816	0.700405	0.858547	0.877538	0.0563672	0.685573	0.4605	0.946449	0.543013	2.03055	0.800601
24_[43][M]+_299.2613_29.96	1.39279	0.928715	0.963133	0.985269	1.17257	1.21501	0.716786	0.914884	0.934841	1.27409	1.11961	0.711492	0.814228	0.681609	0.863808	1.20373	0.792125	1.04459	0.761482	1.46651	0.722045	0.83601	0.936414	0.865434	0.808279	0.799734	1.19591	0.758864	0.865114	1.31062	1.26866	0.895768	0.87636	1.26326	1.08346	0.843206	1.16559	0.82966	1.04584	0.903923	1.27931	1.01756	0.745182	1.14604	1.03073	0.853033	1.0381	0.844455	1.07665
24_[258][M]+_529.3053_29.95	1.00919	2.12092	2.34902	1.25991	1.3942	1.15634	0.973357	0.958816	1.43303	0.972601	1.26892	0.37272	1.19948	1.26943	1.39024	1.0682	0.547067	1.67714	1.03383	1.30028	0.874861	1.53565	0.592066	0.887221	0.594405	0.365407	1.22366	0.981021	1.61108	0.91094	1.49186	1.58012	0.414933	1.36319	2.67434	2.19019	1.30019	1.49193	1.01691	1.10274	1.28966	0.765603	0.778824	1.27895	1.25609	1.27561	1.32464	0.959268	1.38799
24_[294][M]+_555.2871_29.96	1.17774	0.271128	0.0340817	0.0168387	0.0259545	0.39446	0.0696092	0.0690537	0.0972753	0.298786	0.0434486	0.492459	0.0636387	0.0997773	1.51477	0.0143417	0.0317339	0.526695	3.10665	1.36052	0.506961	2.53109	0.286526	0.0528438	1.25865	0.445123	1.67069	0.00939738	0.0415172	0.0213879	0.59132	0.0954059	0.0226115	0.196967	0.719142	2.15273	0.627832	0.627808	0.0115217	0.130092	0.00429186	0.023823	0.00567624	0.00634274	0.408737	3.44172	1.18585	0.41355	4.9126
24_[331][M]+_579.2876_29.97	84.6064	33.6981	1.14247	31.3577	6.18463	61.4496	2.59532	7.14705	12.0958	51.1032	22.5142	15.8561	50.5468	1.18431	13.4368	32.2289	39.7667	11.5493	9.55938	22.4032	9.11237	10.8205	33.257	43.1736	44.2067	31.5703	18.2933	1.20229	0.710053	44.0687	0.679145	7.75782	22.2841	9.65976	12.924	8.71456	86.6242	25.0639	43.8963	4.28271	40.0751	5.18656	0.86147	68.2709	37.8281	39.7411	0.0694928	92.5394	1.02441
24_[353][M]+_593.2725_29.93	53.2151	9.9277	1.81064	6.16111	10.7412	19.1755	7.36216	17.1618	11.4842	24.4261	14.6046	18.6499	10.5143	13.446	11.8634	14.3899	10.3348	9.61159	16.7565	24.1476	18.5813	20.0497	11.8847	6.93452	18.4413	8.23878	17.1639	15.4831	7.14527	16.0961	35.8312	22.32	19.4219	25.9103	9.8056	16.2652	18.399	13.6646	7.80399	14.7739	9.09545	53.2373	1.18203	4.00611	9.05907	7.87148	12.7648	10.195	19.2272
24_[397][M]+_623.2803_29.98	0.512521	0.928734	0.148608	0.0362366	0.0507605	0.435964	0.405683	0.657259	0.273969	0.308337	0.232086	0.590359	0.880115	0.169282	1.84907	0.0845043	0.147651	0.211922	3.09941	0.986471	0.741872	2.10451	0.31138	0.710443	1.79213	0.842225	1.58804	0.103335	0.15177	0.0299657	0.700235	0.265319	0.191709	0.249673	0.509457	1.99103	0.633623	0.860186	0.0613795	0.464998	0.0695147	0.175891	0.0550244	0.152629	1.44365	3.77562	1.13854	0.737947	2.63902
25_[65][M]+_353.0879_5.82	1.11277	0.521749	0.51379	0.538097	0.861251	0.47344	0.799375	0.805897	0.522755	0.689576	0.541996	0.687596	0.788862	0.423262	0.461963	0.402631	0.35498	1.64718	1.56971	1.95077	1.36539	2.60132	0.20357	0.240306	0.358708	0.390979	0.675784	2.27847	2.86821	3.03499	2.72833	1.47081	1.85687	3.48401	2.67709	1.18922	1.48273	0.912323	0.888891	1.03321	1.87416	1.02416	1.22603	1.1758	1.54546	1.85499	1.32561	1.8948	3.15283
25_[154][M]+_443.0602_5.83	1.45457	0.443418	0.576483	0.710214	0.881114	0.966383	0.631232	1.19511	0.625135	1.18925	0.468158	0.753857	0.583869	0.586984	0.757125	0.413587	0.657711	1.44174	1.19207	1.30326	1.01282	1.82515	0.226354	0.202696	0.274781	0.872137	0.8384	1.28643	1.85205	1.90149	1.18727	1.32666	1.108	1.88117	1.40755	0.900242	1.60294	1.06238	0.696147	1.28694	1.59887	1.048	0.971198	1.21734	1.07129	0.73615	0.896797	1.40245	1.48457
25_[224][M]+_498.0186_5.83	0.913114	0.600906	0.647322	0.655053	1.16435	0.621629	0.990984	0.866596	0.554782	0.692532	0.297789	1.58472	0.674153	0.538301	0.664323	0.506755	0.337526	1.10654	1.18833	1.46771	1.35003	1.66141	0.460486	0.221086	0.197081	0.44381	0.672334	1.61034	1.19005	1.44986	1.42744	1.12258	1.33697	1.76215	1.40288	1.08034	1.08341	0.503743	0.633278	1.21461	1.16003	0.681677	1.49474	1.05529	1.07453	0.944685	1.14945	0.957037	1.56162
25_[310][M]2+_567.0847_5.83	0.902038	1.72447	0.440283	1.49103	0.989527	0.436559	0.452359	0.754866	0.556363	0.351438	0.613669	0.818103	1.5641	0.855804	0.974282	0.74243	0.25482	1.36309	1.41254	1.32605	1.35751	1.62225	0.99524	0.807736	0.805163	0.814803	1.22515	1.22402	1.41741	1.61914	3.18562	1.38661	1.76724	2.26373	1.44844	1.09621	1.13588	0.789291	1.12509	0.989268	2.35211	1.41707	1.48749	1.73627	2.01344	0.901522	2.15949	1.28919	2.79018
25_[339][M]2+_585.0633_5.83	1.02857	0.955286	1.40207	1.3522	1.1831	1.1887	1.80418	1.07367	1.63724	0.793238	1.12136	0.797682	0.821915	0.0652265	0.590877	0.682967	0.303583	2.25729	2.49561	0.89698	0.903053	1.43783	1.99412	1.64544	1.79024	1.65776	1.33286	1.20012	1.52744	1.29808	1.02141	2.00065	0.6618	0.970673	1.45248	1.77359	0.656993	0.694593	1.07181	1.0768	1.27999	0.715377	0.975905	1.84327	2.08026	0.721008	0.728362	0.984048	0.53283
25_[447][M]+_650.8034_5.85	1.21441	1.02424	1.59582	0.866917	2.08028	0.889249	0.792622	0.387291	1.5385	0.984005	0.926545	1.73021	1.59554	0.736422	1.72954	9.00712	3.46078	1.01425	0.364469	0.669715	1.43771	0.38781	1.18403	1.00384	2.04381	2.17732	1.49391	1.3684	0.706116	1.27984	1.1607	0.521011	1.09253	1.06171	1.69821	0.690716	1.26031	3.73507	0.287145	0.859496	0.796302	1.13658	1.2219	2.57818	5.93984	3.41166	0.94291	0.502616	1.04806
25_[538][M]+_705.1729_5.83	1.27036	0.873186	0.265711	0.917862	0.800467	0.276696	0.703161	0.724079	0.296435	0.522413	0.372731	0.521617	1.40261	0.50376	0.22333	0.360302	0.435415	1.89394	1.15419	2.04263	1.23638	2.54688	1.05512	0.514743	0.549779	0.876955	0.630686	1.66391	4.58256	2.58492	2.78478	1.27207	1.66301	2.93916	2.57391	0.941975	1.14891	1.26351	0.920396	0.933613	3.43022	0.893325	1.22841	1.3493	2.2667	2.7431	1.53558	3.9547	3.39523
25_[579][M]+_727.1586_5.83	1.27106	0.444026	0.531214	0.582153	0.549272	0.822684	0.697428	0.729756	0.612608	0.898556	0.39915	0.728526	0.452467	0.19913	0.482095	0.383514	0.744644	2.52049	1.40503	1.38044	1.85623	1.71457	2.60166	0.614675	0.871616	0.928833	0.612129	2.2161	5.34698	2.36773	3.13905	1.24266	2.16381	3.55439	3.51259	0.848363	2.03871	0.750367	0.676483	0.877887	3.852	0.921765	1.3103	0.901333	1.66946	2.23339	1.31638	3.15236	2.7459
25_[1103][M]+_986.4893_5.85	1.09868	1.95331	1.28207	1.071	0.703625	0.797161	1.48822	0.836954	0.931967	1.27498	1.22599	2.64524	1.88983	1.17118	0.861168	1.18659	0.975838	0.98238	0.554227	0.910886	1.71276	0.995697	1.2691	1.606	1.95806	0.484364	1.24976	1.57173	1.12215	1.73055	0.89719	1.1451	1.13952	1.2132	1.67105	1.77645	1.71228	2.24751	0.713966	1.72212	4.26178	0.893821	0.519932	4.50307	1.23904	2.34978	1.76973	0.534475	0.483571
26_[253][M]+_521.2082_10.71	1.24815	1.15299	1.15156	1.22726	1.2481	1.22669	1.26446	0.727403	0.358758	1.3235	1.10285	0.784559	0.825581	0.7702	0.959557	1.17908	2.03681	1.25321	0.980595	1.42145	0.714036	1.28553	1.69622	0.870252	0.740581	1.15839	0.396932	1.17446	0.759627	0.924737	1.64947	0.793812	0.87165	0.500833	1.25222	1.87033	1.30448	1.91072	0.880182	0.926472	1.97717	0.987663	0.581986	0.283905	0.392806	0.957758	1.23276	1.63204	1.53626
26_[510][M]+_687.029_10.74	0.716372	0.173288	0.910585	0.908108	0.372934	0.568806	0.785836	0.909579	0.417298	1.36565	0.918849	0.46217	0.704642	0.937307	0.923498	0.498395	0.334858	0.73602	0.900344	0.187691	0.200689	0.437227	1.07202	1.57279	0.99835	0.225423	0.842482	0.319978	1.235	1.15451	1.52264	0.671497	0.723806	0.697296	0.37576	0.421124	1.04832	0.537512	0.162782	0.552175	0.488778	0.858851	0.263675	0.36465	0.128712	0.951272	0.904192	0.228826	0.693132
26_[665][M]+_770.3978_10.71	1.93497	1.02434	1.7738	0.47441	0.640927	1.12796	0.607753	0.989318	1.47995	1.5796	2.12583	2.06027	1.50949	2.06806	2.52953	0.496919	1.23895	1.33836	0.262402	0.459827	1.52901	0.716115	0.215787	0.161146	0.0835022	1.44664	1.19775	1.6219	2.39817	1.37338	1.05438	0.653674	1.07072	1.35395	1.50537	1.49533	1.48019	2.6929	0.41692	1.50741	3.63562	0.810652	0.91838	0.886194	1.20599	2.15013	1.77111	0.80127	0.728917
26_[889][M]+_889.2075_10.73	1.20033	0.803324	0.680187	1.34595	0.805724	0.351614	0.776995	1.35994	0.524925	1.13397	0.879265	0.617089	1.1895	0.302313	0.504585	0.489595	0.204494	0.606755	2.18557	0.210257	0.226313	0.402333	3.30581	3.03495	2.24845	0.42915	2.07836	0.588429	1.254	1.07074	0.624675	0.761605	1.28058	1.69047	0.713433	0.578059	0.856216	0.532943	0.38729	0.480471	0.625269	0.504733	0.245296	1.12201	0.298397	0.331355	0.52234	0.445677	0.352696
26_[932][M]+_911.1902_10.72	1.03989	0.726107	0.586911	1.14896	0.680576	0.874999	1.18905	1.29021	0.501684	1.34286	0.778431	0.804406	1.11271	0.615138	0.412816	0.257492	0.325971	0.662959	1.5784	0.48732	0.376365	0.744357	1.77778	1.4942	1.55986	0.551387	1.34817	0.795046	1.28077	1.32952	0.759139	0.945566	1.1357	1.67365	0.678279	0.892432	1.27742	0.858242	0.557558	1.18964	0.920653	0.759208	0.341152	1.09467	0.273666	0.5672	0.98676	0.848018	0.803537
27_[73][M]+_371.1007_7.23	2.08619	1.39279	2.57557	2.06966	1.61159	0.127995	0.587153	0.248168	0.481131	0.145069	0.372256	0.116895	0.27344	0.132768	0.357752	0.492224	0.270366	1.96542	1.7154	2.01943	0.52185	2.15437	0.158698	0.452113	0.635326	0.242551	0.322728	0.144524	0.238355	0.159796	0.258046	0.143756	0.077978	0.183115	0.529391	0.0965463	0.356568	0.256481	1.39685	1.45273	1.75748	1.32456	0.103913	0.630759	0.819679	0.490057	0.149607	0.196688	0.0903511
27_[138][M]+_431.1919_7.22	1.85855	0.710348	0.759131	0.773191	0.975917	0.665485	1.45442	1.5605	0.869735	1.18222	0.855647	0.971179	1.24725	0.971072	0.79477	0.733247	0.46616	1.01548	1.00982	0.836716	0.5076	1.10166	0.553866	0.81226	0.8178	0.483645	0.586168	1.17002	1.49293	1.97104	1.82949	1.01873	1.33765	1.86728	1.32127	1.36189	1.27334	0.80735	0.960395	1.28919	1.44018	0.924639	0.653732	0.889057	0.768413	0.897479	1.88783	0.417045	0.749754
27_[172][M]+_459.0862_7.24	0.730825	0.106212	0.168817	0.85073	0.561021	1.23453	2.43834	0.941345	0.462974	1.35417	0.32099	0.596656	0.205543	0.101213	0.0890972	0.113429	0.114245	0.843527	2.53701	0.254665	0.47411	1.22426	2.04156	1.26763	1.8501	1.37412	0.831038	0.692201	1.47161	0.633382	0.374426	0.637706	1.31124	0.731684	0.720606	0.653612	0.809536	0.461379	1.2201	0.714396	1.05741	1.02091	0.196086	0.341879	0.170085	0.209092	0.285275	0.137665	0.287848
27_[282][M]+_547.0534_7.23	0.759671	0.102943	0.159292	0.341607	0.160401	1.37174	1.72381	0.924408	0.352897	1.73713	0.167943	0.278799	0.330034	0.0606269	0.0738191	0.0417759	0.146198	0.451871	2.05286	0.170225	0.257239	1.15908	1.63049	1.44472	1.40609	1.32747	0.647692	0.687086	1.14263	0.628004	0.49112	0.716181	0.930365	0.738056	0.346938	0.597415	1.21543	0.771238	1.15265	0.654355	0.465881	0.819902	0.170406	0.903329	0.0758573	0.191729	0.295918	0.133519	0.445285
27_[295][M]+_557.0099_7.25	0.872132	0.216032	0.151924	0.487537	0.357979	2.04717	2.36366	0.853962	0.318751	1.737	0.1348	0.901067	0.285795	0.149987	0.0827994	0.213169	0.300839	0.867501	1.88992	0.288799	0.563714	0.926818	2.94566	1.22155	1.35934	1.02101	0.480805	0.733661	1.30838	0.854076	0.449837	0.608469	1.78002	0.809049	0.39331	0.470153	1.41308	0.836402	1.22072	0.632529	1.18684	0.886918	0.444277	0.486976	0.186151	0.244798	0.105482	0.466447	0.40142
27_[770][M]+_817.3891_7.23	2.16038	1.02767	0.556706	0.515645	0.829365	0.408744	1.30747	1.41161	0.64623	0.922379	0.678787	2.7997	2.15838	1.06227	0.740683	1.23957	0.362687	0.62474	0.868519	1.26696	1.33436	1.10211	0.249127	0.426778	0.196926	0.42072	0.536187	4.41866	1.14267	2.23679	2.06923	0.88076	4.66672	1.94185	1.02536	1.44129	1.40116	0.354568	0.979395	1.07462	1.30057	1.14724	1.39172	2.65416	2.30416	0.82836	1.74897	0.171244	0.763022
27_[795][M]+_833.2215_7.24	1.0985	0.686781	0.24508	1.6771	0.64228	1.70904	14.1544	0.889344	0.364591	2.26243	0.274241	1.02727	0.314613	0.158906	0.280768	0.328023	1.40118	1.23194	2.15376	0.149223	1.17437	0.926872	1.66897	1.60473	10.5679	1.25787	0.354178	2.47261	5.61516	1.28772	0.509794	0.669343	5.24117	1.44467	0.526727	0.631241	1.92168	0.39911	0.80001	0.38848	2.28775	0.816336	0.716501	0.97293	0.168329	1.21718	0.279309	1.31184	0.291583
27_[810][M]+_843.276_7.23	1.17382	0.177891	0.174563	0.990712	0.308787	1.2665	2.30431	1.42231	0.334918	1.65615	0.341254	0.379418	0.709245	0.201567	0.0735018	0.114887	0.0443212	0.720738	2.44548	0.302578	0.234812	1.23712	1.47072	1.03963	1.61378	0.882517	0.437811	0.859953	1.36806	1.0273	0.558015	0.783805	1.24551	1.10706	0.704054	0.667332	1.34358	0.830329	1.38138	0.740051	1.22779	1.01777	0.171004	1.08612	0.116888	0.467636	0.473234	0.0797032	0.227678
27_[842][M]+_863.2386_7.23	1.45909	0.179394	0.442983	0.663685	0.665708	1.77114	2.04627	2.52666	1.36905	1.70221	0.821148	0.544596	0.442281	0.800893	0.815973	0.447655	0.571258	1.71304	4.34884	0.654559	0.439261	3.03189	0.5392	1.18392	2.83269	0.593675	1.11458	0.687007	0.644012	1.15125	0.694053	1.15569	1.19542	1.38015	1.40836	1.07042	1.45498	0.53504	0.186155	1.64979	0.752359	0.644982	0.170183	0.341189	0.807505	0.531712	0.740836	0.24355	0.29518
27_[902][M]+_897.1866_7.24	1.01009	1.05821	0.572826	1.44514	1.38692	1.97255	3.91801	1.07125	0.590827	2.43871	0.899615	0.64897	0.961565	0.151885	0.214877	1.88477	0.463315	0.797296	2.43675	0.285215	1.32394	0.735347	8.85192	4.87981	4.2548	2.0195	0.747743	1.2915	1.40023	1.47709	0.930083	0.56387	2.87063	1.1687	0.525395	0.401979	1.58646	2.18744	1.57668	0.488344	0.119348	1.62218	2.79919	1.52227	1.24145	0.404531	0.509513	1.3638	0.192207
27_[942][M]+_913.1571_7.26	0.504903	0.539097	0.632621	0.886265	3.12284	2.91056	10.9667	1.44189	0.289972	2.15101	0.314191	0.490239	1.04679	0.405916	0.378108	0.895901	0.436995	0.707969	5.91174	0.16028	0.343247	1.27866	6.00129	6.94248	8.03395	1.98373	0.574046	0.509472	1.09019	0.351956	0.207025	0.422448	1.23427	1.0473	0.815611	0.36535	1.18324	1.87608	0.696214	0.318439	1.60311	0.88194	0.615779	0.843649	0.620044	0.310733	0.19766	0.401011	0.760575
27_[999][M]+_937.1566_7.24	0.788867	0.581506	0.246951	0.44047	0.683508	3.35279	11.2945	1.32543	0.615691	3.33378	0.421469	0.527255	0.507612	0.198213	0.152212	0.324603	0.355909	0.848213	5.72501	0.408164	0.521812	1.0416	1.88057	2.75396	9.07701	1.28749	0.96618	0.764825	0.612438	1.695	0.439462	0.747039	1.6011	1.3563	0.366012	0.277676	1.66776	0.645766	6.78878	0.20179	0.340024	1.16029	0.265393	1.15513	0.132906	1.04636	0.841904	0.358218	0.364407
28_[15][M]+_194.9465_1.84	0.737025	0.613865	0.799251	0.617953	0.717474	4.05228	1.77858	1.29868	1.34857	1.37863	0.852727	0.61035	0.661085	0.69301	0.487008	1.6358	0.938966	1.30892	1.88075	1.77342	1.20986	2.43348	1.90361	1.39531	1.07974	2.18892	0.934815	1.42941	1.88592	0.825007	0.772806	0.423802	0.238021	1.81288	0.914622	1.12963	0.90863	1.01338	1.15071	0.849149	1.30632	1.31636	1.87399	1.81426	2.09393	2.0853	1.95799	2.41107	2.2336
28_[120][M]+_413.9846_1.86	0.629555	0.784152	0.651094	0.594793	0.896905	1.48103	0.851099	0.796246	0.841548	0.855314	0.711007	0.649003	0.753989	0.580492	0.442521	1.20398	0.931778	1.25096	1.37368	1.19301	1.07556	1.463	0.959653	0.630932	0.414814	0.894898	0.67857	1.2493	1.68727	0.852093	1.04951	0.849427	0.382155	1.79236	1.3327	1.24543	1.47169	1.01835	0.624254	0.544597	0.615629	0.641208	2.91875	4.05867	3.90322	3.33989	3.015	1.65071	1.60824
28_[210][M]+_488.878_1.84	0.922151	0.779928	0.753847	0.491634	0.749704	5.644	2.00827	0.878439	1.49294	1.04778	0.972528	0.309061	0.961734	0.698438	0.625264	2.0612	0.969485	1.50522	1.23703	1.40558	1.0782	2.07534	1.14966	1.19968	0.786673	2.67236	1.0022	1.43886	1.91392	0.690651	0.796088	0.578488	0.516463	2.31359	0.875957	0.833934	0.707099	0.581058	1.15495	0.634201	1.23886	1.07569	2.23239	1.91784	2.73867	2.38047	1.87739	2.05519	2.17338
28_[276][M]+_541.7929_1.85	0.9167	0.578555	0.687955	0.753677	0.721111	2.18707	1.20191	0.668702	0.848197	1.35981	0.942373	0.536791	0.92393	0.72935	0.546829	1.75517	1.04072	0.726802	0.875204	0.998845	0.890056	0.903138	1.14999	0.90005	0.652251	1.55761	0.824681	1.19142	1.30784	1.24875	0.795935	0.646409	0.441343	1.54002	0.793898	0.758807	0.954355	0.641588	0.977146	0.742594	1.49617	0.945544	0.852168	1.3262	1.42115	0.835309	1.32409	1.58161	1.43561
28_[427][M]+_639.7689_1.85	0.604086	0.45504	0.554803	0.388014	0.409867	1.61618	1.5503	0.824899	0.860137	0.838745	0.681731	0.47641	0.752566	0.779048	0.568869	1.57393	1.36936	0.714942	0.927428	0.96296	0.818346	1.32663	1.14217	1.02055	0.807697	1.76691	0.81784	1.09937	1.3756	0.56183	0.715566	0.567851	0.40578	1.11686	0.738099	0.75919	0.661049	0.82426	0.722047	0.887522	1.4291	0.820224	1.19485	1.05185	0.997244	0.940745	1.00203	1.69165	1.18648
28_[513][M]+_688.7585_1.87	0.801529	0.575621	0.475242	0.909525	0.684877	0.979212	0.700795	0.623783	0.686626	0.446784	0.674675	0.499665	1.00811	1.1836	0.697542	1.45676	1.06749	0.406961	0.74957	0.766608	0.637069	0.833183	0.736152	0.534469	0.440434	0.992366	0.614683	0.484718	1.07873	0.432496	0.660643	0.916505	0.628461	0.742812	0.580553	0.626248	0.473109	0.775443	0.707589	0.668962	0.957983	0.728007	0.607084	1.28393	0.991325	0.490489	1.22044	0.633162	0.938718
28_[588][M]+_729.9104_1.87	1.02534	0.63567	0.56735	0.617008	0.576196	0.911656	0.978632	0.828466	0.576184	0.870892	0.656254	0.531047	0.933442	1.36561	0.844255	1.28076	0.793574	0.714967	1.07339	1.08865	0.651868	0.849753	0.666	0.645578	0.80051	0.703238	0.868298	0.796094	0.907802	0.68529	0.767071	1.01416	0.767198	1.0386	0.755495	0.744759	0.579915	0.70466	0.53365	0.916205	0.891	0.510796	1.0875	1.63403	1.26281	1.11246	0.917959	0.832553	0.655301
28_[593][M]+_733.8225_1.87	0.861856	0.474588	0.600727	0.660222	0.575076	1.01008	0.918676	0.661403	0.61647	0.757865	0.806542	0.589034	1.16369	1.06741	1.01172	1.31015	1.20513	0.640995	0.878756	0.674681	0.880993	0.792429	0.933543	0.831997	0.658222	1.3082	0.823037	0.758505	0.817577	0.588355	0.532346	0.729396	0.505456	1.20253	0.820445	0.736156	0.543243	0.627843	0.570136	0.791432	1.12591	0.583585	0.757994	0.902338	0.789405	0.522675	0.762518	0.792953	0.79215
28_[601][M]+_737.7484_1.84	0.603518	0.402438	0.564861	0.304361	0.336601	2.51669	1.00365	0.632159	0.938101	0.945251	0.806459	0.543889	0.622488	0.722016	0.705257	1.57016	1.11437	0.884625	1.00542	1.01294	1.02527	1.25889	1.08946	0.582659	0.504806	1.92037	0.903076	0.92282	1.47923	0.694742	0.727287	0.620938	0.459964	1.9367	0.791414	0.577062	0.790072	0.677858	0.705241	0.661366	1.36594	0.816423	1.58991	1.17507	1.23389	1.0047	1.23631	1.87663	1.42415
28_[611][M]+_743.1675_1.85	1.13261	0.887913	0.88197	0.755041	0.628983	1.23696	1.5908	1.056	0.586612	1.47003	1.0083	0.876915	0.606627	0.832466	0.946156	0.777476	0.764007	1.05296	1.27094	0.961529	1.02769	1.52169	1.74071	2.73353	1.72937	0.978941	0.719457	1.55796	1.27025	1.27901	0.796385	0.882571	1.0454	1.0619	1.17965	1.25005	1.24833	1.00816	0.86254	0.915474	1.3053	1.24071	1.27421	0.744161	0.658131	1.582	0.858268	1.08533	1.01999
28_[648][M]2+_761.8646_1.87	1.25931	0.869243	0.976761	1.10354	1.04824	1.05383	0.636987	0.826321	1.0212	0.640681	0.971829	0.960651	1.89148	1.64084	0.875198	1.29202	0.800633	1.07054	1.06371	0.740018	1.19058	0.803256	0.680354	0.640486	0.370357	1.32495	0.91005	1.50636	1.2061	1.57257	1.39172	0.680984	1.11954	1.45824	0.9647	1.09142	0.868267	0.734994	0.60376	0.997417	1.00057	0.917015	1.94574	1.91507	1.57539	1.15934	1.40348	1.02368	1.0262
28_[708][M]+_786.7316_1.86	0.751026	0.432322	0.610622	0.321963	0.531508	0.85389	1.02446	0.40853	0.807496	0.554522	0.769657	0.438395	0.7811	1.02987	0.806835	0.996053	0.966893	0.591357	0.618275	0.63269	0.392907	0.512218	0.699874	0.697937	0.434663	1.10035	0.677917	0.380175	0.893561	0.835022	0.69574	0.670771	0.513143	1.01892	0.640674	0.44978	0.547414	0.440162	0.498573	0.718396	0.966128	0.62252	0.656672	1.13217	0.865548	0.556096	0.771099	0.721922	0.903112
28_[750][M]+_804.8065_1.85	0.532504	0.598077	0.818494	0.717308	0.511022	1.82607	1.61906	0.920024	1.36706	0.757335	0.694494	0.619406	1.09365	0.785017	0.715283	1.85724	1.54757	1.08252	1.07405	1.10025	1.02331	1.31877	2.30379	1.50727	1.18598	2.64516	1.26236	1.28411	1.99131	0.37361	0.491021	0.919098	0.542678	1.24485	0.847746	0.655324	0.399074	0.855445	0.940041	1.14311	1.77412	0.907308	1.32179	1.92021	1.52771	1.18434	1.18849	2.62818	1.12885
28_[763][M]2+_813.9129_1.86	1.50657	0.87767	1.20424	0.90291	1.01086	0.98645	1.35523	0.674636	0.933676	1.03017	1.05402	0.894604	1.02568	0.966884	0.723849	1.71971	1.02542	1.29675	0.813184	1.20034	1.06921	0.938503	0.738839	1.08024	0.926906	0.915369	1.35835	0.938995	1.22923	0.984502	0.976133	0.856843	1.0481	1.24237	1.08937	0.775448	1.25731	0.737143	1.34047	1.06173	1.18057	0.85841	0.751579	1.57688	1.00073	0.941832	1.00427	0.991587	1.11187
28_[771][M]2+_817.9358_1.84	1.10703	1.2195	1.11572	0.632435	0.748705	0.72232	0.824328	0.827307	1.27921	0.732446	1.05435	0.859923	1.12981	0.987712	1.08043	2.39653	0.764471	1.00174	1.08938	1.24831	0.974826	1.26469	0.390835	0.87485	0.494574	0.813374	0.958513	0.844991	0.803152	0.928607	0.973713	1.31029	1.42737	0.910286	1.18268	1.01327	1.07783	0.467009	0.767548	1.05771	0.669141	0.660768	1.22743	1.4132	1.25745	1.18703	1.23458	1.06248	1.14469
28_[775][M]+_820.9673_1.84	0.955872	0.67159	0.817109	0.604699	0.834534	1.73432	1.66399	0.770605	0.877232	0.835863	1.1317	0.578007	0.884648	0.651988	0.917438	1.2464	1.08228	1.15421	1.05828	1.2902	0.671926	1.38176	1.07852	1.3092	0.998832	1.12206	1.30099	1.00361	1.3423	0.965817	0.85903	0.896475	0.718176	1.36149	1.13816	1.24405	1.17486	0.937737	0.903546	1.17851	1.04775	1.03487	0.96426	1.50327	1.55861	1.52078	1.16987	1.09777	1.28106
28_[788][M]+_827.8753_1.86	1.0323	0.612654	0.652367	0.768348	0.72842	0.989111	0.683122	0.835171	0.659402	0.789784	0.888621	0.568449	1.13379	1.15412	0.89862	1.59001	1.05938	0.653638	0.885866	0.826666	0.694521	0.849814	0.869933	0.45779	0.393725	1.07959	0.959387	0.790834	0.994968	0.903602	0.687341	0.910333	0.694409	1.00339	0.665019	0.669209	1.00553	0.772679	0.728215	0.867831	1.35084	0.499799	1.17737	1.77443	1.75359	0.869076	1.00574	1.08031	0.727644
28_[794][M]+_831.8095_1.86	0.801799	0.444597	0.887873	0.353455	0.277013	1.09989	0.916699	0.512191	0.76948	0.725384	0.776646	0.418065	0.769512	0.78986	0.764963	1.09161	1.26034	0.906695	0.703231	0.750133	0.859426	0.839129	0.814574	0.593854	0.655065	1.59934	1.09308	0.729876	1.32453	0.54439	0.620924	0.882305	0.739407	0.727776	0.67457	0.493234	0.471344	0.536227	0.440769	0.881159	1.36997	0.605308	0.833422	0.757321	0.652452	0.617631	1.07037	0.908805	1.0546
28_[797][M]+_833.4527_1.86	0.925874	1.0958	0.878168	0.817458	0.871037	0.961975	0.933793	0.745904	0.847139	0.656505	0.885147	0.5637	0.991981	1.05402	1.32652	1.50755	1.43163	1.00759	0.839037	1.00781	0.811196	1.02016	0.750453	0.755976	0.695852	0.736311	0.895203	1.25005	1.47758	0.73011	0.849754	1.30924	1.04056	1.183	1.02083	0.976516	0.825295	1.0895	0.853124	1.11539	0.890866	0.822197	1.12947	1.84425	1.51246	1.20176	1.05952	0.928872	1.29731
28_[800][M]+_835.7242_1.83	0.633526	0.348314	0.436685	0.489785	0.293216	3.01357	1.38125	0.766472	1.2232	0.985536	0.876762	0.360794	1.32913	0.662266	0.514082	2.42885	1.10719	0.875359	1.11761	0.925261	0.940754	1.43267	0.938582	0.990352	0.745316	1.68366	1.01051	1.14703	1.27289	0.828202	0.782666	0.450561	0.327809	1.76758	0.852282	0.723555	0.662272	0.35379	0.908616	0.617586	1.14848	0.825056	1.36285	1.66279	1.76042	1.17271	1.5507	1.41861	1.55244
28_[812][M]2+_847.8815_1.87	0.694649	1.11155	0.666038	0.924104	0.822278	1.09914	1.52052	0.480775	0.757069	0.767694	0.968656	0.575779	0.92911	0.812646	1.05414	1.49757	1.4862	0.824483	0.780384	0.626427	0.704368	0.596279	1.34546	1.17881	0.618203	1.61118	0.818656	0.849654	1.32048	0.614491	1.02333	0.821989	0.619531	0.631241	0.728473	0.347138	0.538448	1.04352	0.799386	0.703293	1.75107	0.771496	0.698475	1.02845	1.1816	0.801635	0.740696	1.53565	1.46641
28_[832][M]+_858.8149_1.86	0.584592	0.465756	0.624779	0.411084	0.435286	0.784589	0.68668	0.462169	0.654967	0.32517	0.593623	0.584184	0.920786	0.628791	0.538279	1.17976	0.992523	0.905367	1.32426	0.676728	0.873366	0.996897	0.869343	0.754855	0.586888	0.969343	0.755979	1.22472	1.25614	0.649117	0.943325	0.942205	0.515928	0.969128	1.40198	0.931111	0.647528	0.782663	0.622162	0.538157	0.990457	0.523213	2.0946	1.74476	2.40957	1.75158	2.29304	1.06289	1.2661
28_[841][M]2+_862.8796_1.86	0.664502	0.464627	0.755527	0.510361	0.478717	0.764503	0.986304	0.793361	0.700193	0.574619	1.06552	0.506841	0.863486	1.17676	0.67615	1.13788	1.02841	0.60293	0.870897	1.10343	0.590585	0.981534	0.513533	0.832934	0.814852	0.98475	1.18631	1.00238	0.907919	0.803606	0.616948	1.02685	0.975828	0.694316	0.880734	1.32513	0.646692	0.788484	0.528306	1.01649	0.934522	0.986894	0.816651	0.747053	1.00658	1.09623	1.00644	0.875845	0.940679
28_[870][M]+_880.7938_1.86	0.62075	0.361381	0.538704	0.606726	0.357242	2.03845	0.731224	0.499692	0.699721	0.778743	0.50118	0.459218	1.06865	0.95244	0.86191	1.28527	0.874065	0.596593	0.716297	0.556969	0.722489	0.814723	0.406491	0.645058	0.450658	1.02867	0.838074	0.861147	0.75749	0.464876	0.554496	0.810566	0.664672	1.13329	0.782768	0.774894	0.567534	0.362272	0.506539	0.693354	0.85355	0.585589	1.08992	0.921567	1.07285	0.918084	0.81379	0.893917	0.883902
28_[873][M]+_883.0264_1.87	1.20184	0.744684	0.984896	0.914346	1.00421	1.09413	1.3298	0.892348	0.989369	1.19442	1.09036	0.655249	1.00505	0.918604	1.09676	1.29667	0.962954	0.769472	1.04632	1.11785	0.716354	1.11943	1.08035	0.92581	0.822693	1.12793	1.1653	0.741689	1.00364	1.36243	0.948922	0.940501	1.19444	1.52308	0.914083	0.819851	1.21121	0.911099	0.832525	1.89412	1.1095	0.8616	0.616589	1.10318	1.12763	0.949823	0.826265	0.857198	0.928285
28_[910][M]2+_900.9367_1.85	1.21735	0.845599	0.923667	0.913805	1.05424	1.04953	1.4261	0.539416	1.29135	0.747392	1.15587	0.711618	1.31665	0.773252	1.64869	1.6666	0.639488	1.14913	0.77114	0.936112	0.561195	0.600834	0.928444	0.8031	0.548137	0.960164	1.37318	0.556607	0.954728	0.953573	0.981952	0.820615	0.660711	1.33297	1.31584	0.646446	1.24821	0.770308	0.741019	0.55117	1.20533	0.916952	0.92953	1.52547	1.31801	1.16856	1.6873	0.724547	1.4096
28_[937][M]2+_912.388_1.86	0.981479	0.534091	0.586879	0.587593	0.57228	1.73048	0.994407	1.45758	1.54722	1.29661	1.30389	0.900114	0.746657	2.24906	1.1082	1.15465	1.0273	1.63214	1.52975	2.10851	0.997486	2.38284	1.1845	0.522788	0.438529	1.31491	1.81493	0.885788	1.46513	1.27499	1.45957	1.70757	0.597689	1.53562	1.44972	1.76373	1.23828	0.683277	0.590341	1.17085	1.39513	1.04455	1.09317	1.11186	1.4535	0.938392	1.34507	0.727665	0.999474
28_[949][M]2+_915.97_1.85	1.07965	0.973589	1.11836	0.88506	1.08234	1.33223	1.73993	1.01471	1.54404	0.72583	1.40108	0.700261	1.23458	1.17525	1.31822	1.76581	0.822235	1.60561	1.22876	1.37975	0.799917	1.10558	0.569508	0.782914	1.01708	0.857936	1.78312	0.579931	0.788208	1.14666	0.886193	1.39339	0.802828	0.891632	1.21325	1.58813	1.16986	0.78041	1.22493	1.06641	0.761341	0.751446	0.912559	1.43159	1.51137	1.27828	1.50861	0.799211	0.885967
28_[954][M]+_918.9546_1.85	0.846341	0.440632	0.66445	0.600065	0.822612	1.64768	1.10344	0.644483	0.8672	0.825928	1.40916	0.683774	0.766257	0.811856	0.827389	1.30704	1.69718	1.08827	0.597356	0.909811	0.931727	0.827961	1.63859	0.725351	0.617947	1.86823	1.23289	1.09092	2.10613	0.777063	0.852909	1.00905	1.03517	1.19867	1.08434	0.942581	1.39094	1.38411	0.861097	0.787205	2.49339	1.16576	1.31115	1.16746	0.94915	0.978839	1.48808	1.68124	1.47717
28_[959][M]+_920.0316_1.87	0.914925	0.882589	1.21125	0.94686	1.1581	0.904247	1.30846	0.936326	1.04543	0.822844	0.996282	0.829834	0.987591	0.805225	1.22343	1.53274	0.679169	1.25883	0.788056	0.837391	0.860688	1.10461	0.432977	1.01701	0.82285	0.526563	0.99936	1.53702	1.0056	1.05436	0.797835	0.790121	0.770465	1.64125	1.2731	0.707889	1.35592	0.598773	0.772277	0.999815	0.55582	0.721784	1.04679	1.96736	1.33865	1.30482	0.952766	0.800641	0.835966
28_[976][M]+_925.8581_1.86	1.28592	0.464186	1.00352	0.46051	0.362891	1.54617	1.02239	0.843731	1.0859	0.589606	0.775467	0.56506	0.914968	0.795719	1.22344	1.1941	0.75125	1.11062	1.20533	1.16937	0.612185	1.41865	0.708799	0.653445	0.404467	0.663328	1.26223	0.586459	0.956717	0.791012	0.51858	0.992426	0.523262	1.5331	0.800395	0.793853	0.916768	0.697516	0.657826	0.64857	0.752112	0.339721	1.05758	1.7424	1.5688	1.58739	1.00203	0.97874	0.729488
28_[982][M]+_928.9766_1.84	0.746338	0.663617	0.706608	0.571603	0.763075	1.4647	1.10428	1.04564	0.89702	0.925614	0.999788	0.628467	0.866599	1.18809	1.15201	1.19546	1.1462	1.00292	1.22734	1.16749	0.864676	1.12472	1.07889	1.1966	0.904483	1.27637	1.07455	0.537683	0.915051	0.69751	1.13866	0.829145	0.727558	0.589304	0.773192	1.1909	0.729862	0.917674	0.680578	0.677457	1.5538	0.654425	1.12372	1.1844	1.50886	1.36165	1.05426	1.33535	1.20775
28_[986][M]+_931.4488_1.86	0.889919	0.634545	0.911798	0.623838	0.602099	1.07729	0.571882	0.736914	1.12988	0.55937	1.00607	0.64494	1.02168	1.19574	1.32304	1.65424	0.918887	1.17975	1.14225	1.17324	1.06487	0.976002	0.712479	0.726065	0.27623	1.01092	1.70956	0.567536	1.07437	0.975174	0.970351	1.00347	0.844466	1.04735	1.23733	1.02147	1.00946	0.811647	0.895754	0.640908	0.693164	0.924326	0.799526	1.71882	1.67111	0.940565	1.29878	1.0083	1.11062
28_[992][M]+_933.7038_1.83	0.467304	0.401073	0.74222	0.444681	0.391362	1.63121	1.53244	1.24323	1.4814	0.75231	0.70882	0.716179	1.42045	0.779183	0.449	3.05791	1.14713	1.08776	1.35081	1.28468	1.28334	1.38977	1.153	0.579031	0.600736	1.9474	1.03257	1.2727	1.61425	0.282886	1.10855	0.608815	0.630453	1.18561	0.711982	0.776425	0.485088	0.574124	0.753573	0.748999	0.879409	0.880285	1.85913	1.8399	2.1148	0.785269	1.60876	1.52909	1.96052
28_[995][M]2+_934.026_1.85	1.40031	0.814274	1.29792	1.38864	1.19379	1.53211	1.27343	0.878155	1.17002	1.03641	0.921926	0.889994	1.18765	0.892839	1.15271	1.44534	0.853755	1.06678	1.36201	1.2958	0.849887	1.22215	1.10714	0.789575	0.533844	1.03136	1.25116	0.922441	1.41574	1.6266	0.959526	1.30294	1.15783	1.30997	1.18423	1.21208	1.16691	0.797314	1.12734	1.09635	1.34602	0.706371	1.03616	1.38576	1.81552	0.974145	1.05592	1.05396	1.26224
28_[1011][M]+_940.9308_1.87	1.14792	0.585497	0.778769	0.547761	0.578533	1.60197	1.01911	0.551472	1.08523	0.618532	0.618849	1.06125	1.21899	0.922752	0.956263	1.76654	0.992947	0.682152	0.944139	0.824134	1.28864	1.11838	1.11496	0.733188	0.67187	0.969796	0.91946	1.58978	0.754445	0.596025	0.803546	0.993021	1.62845	0.721517	0.791718	0.911471	1.09652	0.839545	0.612847	0.578089	0.929042	0.805056	1.13912	1.13378	1.22283	0.820958	1.14191	1.2333	1.32518
28_[1026][M]+_948.8282_1.86	0.591258	0.449956	0.71097	0.553918	0.671641	2.03483	0.934246	0.702975	0.564677	0.884037	0.644389	0.664492	0.987504	0.976924	0.684198	1.17863	0.875725	0.733135	0.650028	0.740709	0.962941	0.893333	0.664421	0.920855	0.500468	1.6929	0.726755	0.918823	0.723654	0.588043	0.627729	1.00798	0.503866	0.890341	0.623312	0.627384	0.794328	0.428628	0.683298	0.647581	0.915964	0.644812	0.922331	0.932243	0.782055	0.664767	1.20865	1.14396	1.2809
28_[1064][M]+_967.9326_1.87	1.07821	0.625769	1.05566	0.8979	0.705641	1.48224	1.28784	0.813973	1.32033	0.564283	1.18794	0.786232	0.953972	1.01589	1.48573	1.52648	1.04486	1.21433	1.16776	1.10509	0.953784	1.29757	1.59023	0.673422	0.855412	1.26324	1.60445	1.00245	1.38619	0.692179	0.999758	1.15472	0.710093	1.29236	1.5552	1.10222	0.835258	1.0696	0.685178	1.25874	1.7382	0.914327	1.28218	1.367	1.64166	1.40648	1.13943	1.35642	0.957028
28_[1083][M]+_975.8377_1.86	0.586471	0.63009	0.572473	0.474477	0.521999	1.16757	0.775002	0.719944	0.838042	0.526287	0.856277	0.752273	1.48608	1.13866	0.801353	1.24422	0.758263	0.867253	0.494362	0.619108	0.934134	0.770771	0.696572	0.483834	0.560297	1.22411	1.15817	0.876107	0.534654	0.559667	0.513647	1.13108	1.41342	0.772793	1.03754	0.419937	0.805479	0.329157	0.773179	0.900042	0.597566	0.646075	1.53924	1.12305	1.26789	0.707162	1.00541	0.582421	0.736386
28_[1089][M]+_977.9693_1.87	0.640409	0.65174	0.876488	0.761028	0.815458	0.852504	0.793467	1.13976	1.22131	0.340141	1.12489	0.723059	0.999395	0.972099	1.15302	1.17274	1.14771	0.974364	0.939492	0.962428	0.697557	1.31414	0.932209	0.503613	0.684442	1.34352	1.35738	0.728212	1.09233	0.926085	1.1566	1.25884	1.15598	0.781713	1.50657	0.693479	0.821414	0.628958	1.03081	1.4998	1.05344	0.907036	0.940992	1.30042	1.22852	0.777436	1.16928	1.01735	1.30838
28_[1095][M]+_981.9152_1.86	0.643844	0.455486	0.729612	0.436168	0.572147	0.769845	1.22949	0.595581	0.826265	0.496433	0.903379	0.646105	1.07857	0.84138	0.809691	1.51753	1.23125	1.01425	0.733846	0.643315	0.881587	0.828309	1.23687	1.09895	0.90176	1.13872	0.854997	0.701498	0.897097	0.609691	0.654957	0.717834	0.614721	0.49198	0.655242	0.804405	0.388644	0.730921	0.736148	0.690925	1.37366	0.584324	0.974199	0.92673	1.02022	1.32625	0.907231	1.31271	0.823279
28_[1098][M]3+_982.6942_1.86	1.04514	0.474571	0.722461	0.339901	0.312923	1.08696	0.90637	0.945607	1.03727	0.66937	0.993681	0.366915	0.888529	0.869614	0.931411	1.271	0.790212	0.920179	1.14783	0.7223	1.15863	0.825353	0.697507	0.622828	0.343537	0.958834	0.841731	1.02744	0.527676	0.845977	0.978504	1.07483	0.871294	1.43734	0.756589	0.686937	0.497526	0.529052	0.574682	0.819538	0.571815	1.00356	0.965811	0.983464	0.833509	0.477594	0.974174	0.720573	0.860709
28_[1104][M]2+_987.5866_1.84	0.552236	1.66181	1.24438	1.15408	1.04019	1.29043	1.21407	1.55115	0.761722	0.758054	0.852026	0.754087	1.95779	0.647902	0.872446	1.91889	0.609896	1.20289	1.03141	1.02221	2.13541	1.48231	0.763256	0.816874	1.12562	1.35408	1.04582	1.43029	1.34171	1.16962	1.14756	0.978952	0.893358	1.01039	1.04138	1.29199	0.927356	0.747486	1.09845	1.12279	0.694064	0.626162	1.17767	2.74427	2.79413	1.00388	1.29909	1.01685	0.76315
28_[1124][M]2+_997.5193_1.84	0.536777	1.15131	0.684367	0.926742	1.14184	0.878054	1.14064	0.488569	0.385249	0.362952	0.694561	0.598025	1.71102	0.455735	1.0144	3.06361	0.924178	0.972701	0.616741	0.550535	1.11038	0.559964	0.976434	1.32221	0.559451	1.15099	0.880997	1.22374	1.42069	0.400189	0.613383	0.747599	1.05995	1.15441	0.778991	0.576487	0.790115	1.0534	1.25586	0.609475	1.29887	0.839828	0.79962	2.90545	1.95995	1.51218	1.3588	0.754396	1.154
28_[1135][M]+_1003.0362_1.86	1.10374	1.0057	0.836537	1.14995	0.926248	1.73717	0.809934	1.13633	0.965505	0.74638	0.811625	0.835572	0.940721	0.981011	1.30823	1.22508	0.896655	0.868969	1.42335	1.16364	1.38797	1.41098	1.38615	0.787396	0.937427	1.06319	0.787795	0.958622	0.988145	1.43764	0.821898	1.06644	1.07406	0.920968	0.82602	1.33444	0.780013	0.876609	1.24206	1.09339	1.20227	0.807483	0.96264	1.30004	1.462	1.10435	1.29011	0.908778	1.21303
28_[1158][M]2+_1014.4205_1.88	0.57955	0.873662	1.81563	0.486741	1.02219	0.913436	0.778808	0.638881	1.59974	1.10023	1.31812	0.96932	1.33665	1.01462	0.882065	1.81284	1.23191	1.3712	0.716128	0.771195	1.03412	1.13152	1.15865	0.505368	0.639067	1.68179	3.32882	2.06223	0.950838	0.682939	0.327497	0.667789	1.12794	1.63493	1.12061	0.907546	0.894782	1.04745	0.919792	0.500923	1.11739	0.572334	1.31808	1.44608	1.47863	0.694743	0.940822	1.28554	0.715042
28_[1163][M]+_1016.8865_1.87	1.15717	0.493557	0.548894	0.610791	0.531932	1.56024	1.03742	0.597967	1.16961	0.624422	1.44659	0.770518	1.0357	0.714963	0.95441	1.10334	0.985835	1.16659	1.03282	1.02668	0.671694	1.40828	1.09997	0.956594	0.936214	1.32995	1.59402	1.34748	1.92971	0.680057	0.989938	0.882502	0.975058	1.0727	1.57447	0.763841	1.00177	0.954473	0.892978	0.786389	1.26237	1.24549	1.40639	1.04562	1.19503	1.04714	1.31295	1.42424	1.56233
28_[1167][M]+_1020.8391_1.86	1.46507	0.720858	0.560152	0.901015	0.857266	2.00552	1.4076	0.839669	0.948501	0.875561	0.716876	0.601089	1.71496	0.960623	0.928538	3.30841	0.991851	1.05758	1.32829	1.33492	0.639247	1.28048	0.740399	0.771203	0.659761	0.785967	1.15385	0.858217	1.05277	1.03038	1.20897	1.53295	1.67694	2.23556	1.46414	0.650399	1.29661	0.373534	1.05439	0.886132	0.697325	0.68203	1.33978	2.05865	2.2919	1.37271	0.753992	0.76922	1.20336
28_[1180][M]+_1026.9667_1.85	0.601251	1.07785	0.969441	1.10789	0.897183	1.45723	1.72682	0.730886	0.940229	0.832688	1.24519	1.51308	0.973146	1.23905	1.39165	1.74691	0.926648	0.913217	0.986478	1.20073	1.30515	1.54091	0.770459	1.85819	1.19802	1.50817	1.15391	1.84441	1.13335	0.84671	0.596444	1.02396	1.7321	0.851864	1.4548	1.29615	0.763101	0.745382	0.99942	0.85591	1.45538	0.82253	2.31564	1.26602	1.62445	2.23757	1.05486	1.2159	1.51215
28_[1185][M]2+_1028.9194_1.87	0.671621	0.962852	0.858673	0.783021	0.922591	1.23183	1.39031	0.610307	0.761822	0.688779	0.932611	0.623617	0.9538	1.04765	0.94782	1.79669	1.06224	0.831531	0.960012	0.681387	1.02798	1.01844	0.937202	1.25659	0.819055	1.43629	1.10592	0.753261	1.26348	0.60749	0.470429	1.01242	0.862762	0.829921	0.686996	0.805705	0.688734	0.585935	0.76551	0.92855	1.55361	0.887283	1.18135	1.20581	1.53897	1.34146	0.939787	1.30486	0.978784
28_[1198][M]+_1035.0785_1.85	0.877666	1.54598	0.969835	1.73826	1.20406	1.16332	1.01738	1.0065	1.4924	0.714216	0.969368	0.958354	1.67596	1.21844	1.49173	2.35533	0.578377	1.41041	1.29894	1.62475	1.59214	1.68612	0.767414	0.863248	0.8698	1.23004	1.66824	1.64706	1.41704	0.851578	0.867389	1.03626	1.26781	1.26904	1.68026	1.22168	0.788567	0.771101	1.56236	0.847953	0.965577	1.11257	1.58067	2.52307	3.62681	1.09499	1.07919	0.624649	1.38899
28_[1199][M]+_1035.1174_1.84	0.813537	1.22316	0.851716	1.67181	0.959016	1.5792	1.12594	1.09003	0.969395	0.854474	0.685375	0.856528	1.26915	0.968634	0.85151	1.66878	0.680255	0.970181	1.2188	1.35643	1.00731	1.23593	0.854808	1.0416	0.866413	1.14543	1.50031	1.35614	1.17318	0.810744	0.726242	1.04308	1.00262	1.60311	1.26002	1.0878	0.996854	0.729686	1.32017	0.807427	1.05618	0.889286	1.19563	2.11061	2.82947	1.31948	0.66793	0.882754	1.11051
28_[1209][M]+_1041.8763_1.87	0.606801	0.555793	0.848704	0.614274	0.667362	1.34811	0.834167	1.17487	0.913353	0.585237	0.894455	0.215057	1.24264	2.30254	1.02838	1.6188	1.21006	0.575541	1.76379	1.13344	0.639274	1.70992	2.48512	0.622755	0.671877	2.38597	0.807904	0.895257	2.16333	0.617418	1.06481	2.15471	0.769881	0.832784	0.6399	1.08644	0.321071	1.30257	0.992194	1.21508	1.71386	1.34406	0.600956	0.591988	1.15743	1.19438	1.31216	1.68122	1.77377
28_[1211][M]+_1044.9197_1.86	0.838961	0.871734	1.04236	0.6986	0.899916	1.12059	0.906906	0.866933	0.900871	0.543726	0.602972	0.36985	1.03026	0.968181	1.01881	1.64177	0.795936	0.995754	0.688126	0.803333	0.535408	0.883633	0.665263	1.21892	1.00516	0.594622	0.78379	0.546962	0.98075	0.921325	0.949002	0.897165	0.443375	1.21533	0.787022	0.80582	0.963599	0.546341	1.15883	0.87712	1.03358	0.956116	0.57978	1.53865	1.1725	1.50681	1.16131	0.636227	1.80196
28_[1238][M]+_1057.1276_1.86	1.30173	1.74181	0.98855	1.13639	0.75915	1.62347	0.683031	0.766386	1.31235	0.962371	1.4182	0.999789	1.16261	1.21139	1.25987	1.00205	0.765402	1.1903	0.995609	1.09896	1.27991	1.14449	1.56622	1.07235	0.997701	1.07725	1.25463	1.41835	1.45923	1.5983	0.774192	0.779917	0.650226	1.09365	1.42272	1.28524	1.18231	0.79125	0.895663	1.36847	1.35145	1.10324	0.875731	1.24575	1.46939	0.932539	0.791459	1.01503	1.0694
28_[1246][M]+_1061.8618_1.87	1.02495	0.535881	0.521265	0.611772	0.603465	2.14886	1.66691	0.910375	1.16055	0.836145	0.768783	0.559087	0.849475	1.06327	0.960263	1.40568	2.10151	1.04926	0.979208	0.680037	0.824752	1.3534	2.15377	0.48576	0.41441	2.48492	1.27007	0.814291	2.43821	0.752192	0.947429	0.508859	0.647786	0.960721	0.72095	0.552828	0.935101	1.07707	0.757615	0.552269	1.49963	0.748584	1.11136	0.932506	0.889727	0.758577	1.35951	1.90872	1.00035
28_[1268][M]+_1069.8339_1.86	0.448271	0.35756	0.509311	0.443434	0.497522	0.995913	1.02604	0.783655	0.750033	0.526962	1.48769	0.372693	0.802741	0.891561	0.713257	1.48323	1.35095	1.20302	1.11335	0.81149	0.705684	1.2383	1.30485	0.888955	0.574519	1.67523	0.8153	0.857847	1.64521	0.405935	0.729475	1.00078	0.465159	0.836538	1.27003	1.44452	0.956088	0.754651	1.01447	1.15847	1.07271	0.689688	1.09972	1.34721	1.20873	0.726834	0.85917	0.806568	0.92662
28_[1284][M]2+_1077.0193_1.87	0.977346	0.737603	1.00571	1.21267	0.993546	0.885299	1.50538	0.88023	1.38461	0.79576	1.80453	0.660019	1.48489	0.442114	1.07174	1.55401	0.811011	1.59435	1.17388	0.981702	0.584167	0.833067	1.22171	0.966063	1.20361	1.11215	1.76282	0.922691	0.997522	1.18138	0.76351	0.881907	0.678866	1.22924	1.59242	0.841852	0.947926	0.914103	1.22927	0.772404	1.25053	0.61881	0.643826	1.47609	2.02675	1.17693	0.742418	1.01292	0.767102
28_[1293][M]+_1079.8784_1.86	0.973382	0.473384	0.52452	0.36131	0.295931	1.70789	1.08817	0.542193	0.69411	0.939579	1.03154	0.382191	0.86281	0.407493	0.694869	1.06101	0.862548	0.834912	0.557497	0.856519	1.09145	0.648679	1.00147	1.10953	0.820119	1.33177	0.616769	0.842612	0.806276	0.704589	0.35045	0.622237	0.834376	0.854147	0.584517	0.534471	0.785037	0.478408	0.36186	0.340247	1.07905	0.601402	0.975964	1.9204	1.2727	1.26478	1.74716	1.16602	1.24209
28_[1297][M]+_1080.9153_1.87	0.544724	0.734869	0.51015	0.680215	0.856293	1.15517	1.37955	0.466637	0.409341	1.19782	0.67149	0.490184	0.933221	1.04141	0.416364	2.05463	0.930617	0.42324	0.57151	0.770197	0.615884	0.99652	0.714825	1.0591	1.09408	0.7427	0.623103	0.764334	0.902391	0.588147	0.323439	0.753636	0.72401	0.954139	0.478785	0.701591	0.914091	0.726533	0.732533	0.709469	1.19382	0.217134	0.823258	1.29564	1.6095	1.74058	0.52483	0.899326	0.616041
28_[1314][M]+_1087.9252_1.88	0.88437	0.936108	0.741429	0.939109	0.60591	1.06381	1.61469	0.862205	1.25251	0.480943	0.647275	0.895542	1.92658	1.52204	0.934953	1.74682	0.766252	0.748249	1.00071	1.38014	1.09611	2.01983	0.627902	1.41827	0.451001	0.865062	0.821762	1.0761	1.21004	1.10532	0.763791	1.36656	1.15816	0.956737	0.944044	0.835017	0.852795	0.452118	0.749922	0.967168	1.12871	0.691272	1.19184	1.94322	1.55074	2.07721	0.640453	1.75922	0.779922
28_[1315][M]+_1087.9866_1.86	0.49988	1.34959	0.778186	1.1769	1.2013	0.719172	1.29846	0.884779	0.48272	0.257763	0.647311	0.744439	1.91851	1.44078	0.806773	2.51252	0.968152	0.609305	1.09951	1.23348	1.16944	0.972	0.738217	0.930749	1.14836	1.08996	1.20557	1.36275	0.87371	0.535251	0.819517	0.849108	0.896486	0.97686	1.63253	0.645705	0.645356	0.7873	1.32417	0.96678	1.38193	1.13254	1.34464	1.81263	2.90516	1.71839	1.34804	1.47693	0.906067
28_[1346][M]+_1100.8403_1.87	0.628384	0.611368	0.394965	1.09139	0.846069	1.8528	1.3263	0.888236	0.968984	1.1934	0.750262	0.466208	1.12273	0.830072	0.740509	1.76413	1.04414	1.11958	0.973875	0.507969	0.494635	1.21649	0.839294	1.25087	1.09241	1.355	0.727225	0.645716	1.02397	0.841303	0.850671	0.833645	0.81632	1.56929	0.744278	0.522786	0.705617	0.750529	0.810111	0.9015	1.12322	0.687517	0.963874	1.32423	1.93723	1.22987	1.39602	0.697803	1.08986
28_[1352][M]2+_1104.4726_1.85	2.1159	0.432486	0.79613	0.416935	0.714287	1.44469	1.24359	0.589651	0.847426	0.863849	0.970506	0.290343	0.601733	0.558947	1.08731	0.854567	1.12295	1.0529	0.8719	1.36477	0.883554	0.727893	1.35565	0.560697	0.232125	1.10483	0.910546	0.74393	1.21172	0.705973	1.83685	1.01119	0.676774	2.0099	1.35419	1.30383	1.7767	1.14457	0.363584	0.622519	1.98603	0.603671	0.802506	1.24615	0.515452	0.923266	1.3961	0.992786	1.36256
28_[1373][M]+_1114.914_1.85	0.542269	0.678123	0.642348	1.07194	1.23815	1.677	0.938502	1.09727	1.1087	0.666411	1.07119	0.808478	1.03662	1.40919	1.06408	1.314	0.640084	1.05031	1.36215	1.73696	0.796958	1.56252	0.634221	0.581247	0.430789	1.0997	1.51895	1.06334	0.902457	0.898396	1.09199	1.55528	0.899933	0.779502	1.10006	1.21134	0.734367	0.545576	0.607643	0.873794	1.08683	1.12055	1.39717	1.2173	2.2498	1.42654	1.11336	0.869771	2.38114
28_[1390][M]+_1124.9356_1.86	1.02004	1.25359	0.611612	0.909537	1.00091	2.5221	1.02107	1.28206	1.4637	0.797058	0.745801	0.318942	0.907465	1.42105	0.774558	1.68726	0.815129	0.77543	1.33555	1.02639	1.04086	1.53828	0.90799	0.829779	0.387658	1.45614	1.08885	0.855307	0.999351	0.936918	0.510669	0.966854	0.637013	1.19076	0.951908	1.11921	0.743211	0.996258	1.29581	0.819617	0.838554	0.376673	1.66033	1.40699	1.52449	0.792926	0.73208	2.01327	0.586384
28_[1405][M]+_1129.6426_1.83	0.567537	0.795468	0.62089	1.26776	0.434573	1.25431	1.10917	0.646227	0.855973	0.379512	0.803032	0.76249	0.882255	1.02495	0.614459	1.29657	1.35044	1.03371	1.02534	0.58635	1.39193	1.03413	1.30152	0.910031	0.871428	1.41782	0.480178	1.43853	2.22463	0.871524	0.810425	1.19037	0.665991	1.45945	0.761432	0.540924	0.75159	0.954931	0.897914	0.408948	0.590028	0.691506	1.31977	2.44232	1.55325	1.0846	1.16317	1.21145	0.701039
28_[1410][M]+_1131.9726_1.87	0.787052	0.857154	0.668181	1.03555	0.665443	1.49493	0.603419	1.18278	0.991082	0.996583	0.926405	0.588004	1.42809	1.20191	1.13047	1.93899	1.12785	0.572788	1.09355	1.10489	0.676651	1.55058	0.911602	0.45475	0.817453	1.14393	1.01878	1.17563	1.47466	1.57329	0.573285	0.970955	0.459078	1.11903	0.723335	1.18531	0.775055	1.17924	1.01398	0.751272	0.904281	0.825457	0.671148	0.910207	2.08757	0.964437	1.46037	1.10182	1.0838
28_[1429][M]+_1142.8815_1.86	0.443604	0.898159	0.752046	0.521604	0.670109	1.28267	1.40916	0.623881	0.715877	1.58326	0.82692	1.20582	0.656489	0.487096	0.618848	1.44278	0.702048	0.792014	1.17239	0.767604	2.12981	1.11615	0.981574	0.505087	0.936597	1.29209	1.22352	1.61007	0.921043	0.624282	1.08354	0.646002	0.757732	1.51108	1.08714	0.838439	1.03203	0.792807	0.686611	0.711907	1.27787	0.945103	2.06012	1.61054	1.44498	1.74648	1.68281	1.45873	2.21515
28_[1430][M]+_1142.9702_1.85	1.00577	0.789946	0.277778	1.47407	1.55966	1.35762	0.704561	0.587755	0.778204	0.409162	0.797664	0.433865	0.964648	0.464307	0.479584	1.52432	1.07608	0.981309	0.87406	0.411573	0.927238	0.75932	0.913549	1.15055	0.902039	1.05755	0.609013	0.945733	1.13244	0.987395	0.946069	1.19976	0.849677	1.06643	1.24427	0.652707	0.617789	0.773332	1.06262	0.891544	1.38596	0.98625	1.10844	1.99705	2.58693	1.22978	1.28718	0.964059	0.845715
28_[1445][M]+_1151.9804_1.85	0.644717	1.27105	0.7391	1.64583	0.624762	1.27446	1.74185	1.49126	1.33405	0.895712	1.37211	0.529949	2.52835	1.09319	1.82248	2.55168	0.940892	1.41782	1.65673	1.93779	0.692257	1.75148	1.02499	1.44718	1.32437	1.182	1.78146	0.669254	1.33523	0.915275	0.355113	1.37686	0.79265	1.0281	1.10176	1.08836	0.664548	0.757857	1.91316	1.48917	1.08889	0.4836	1.03215	2.32367	2.12272	2.78531	0.895702	1.00292	0.691811
28_[1478][M]+_1174.7205_1.84	0.572543	0.457793	0.580459	0.424045	0.766774	3.11529	1.29212	0.799485	1.05612	0.533179	0.535349	0.550409	1.11661	1.11309	0.44924	1.08264	0.420255	1.10347	1.54818	1.10755	0.775638	1.58633	0.930738	0.681175	0.403566	1.42689	0.6648	1.44455	1.03266	1.20183	1.32938	0.40508	0.690706	1.26365	1.12475	0.95606	0.833336	0.309626	0.642771	0.639766	0.533624	1.29422	2.42103	2.17425	1.23554	1.66452	2.34382	0.662749	1.38002
28_[1484][M]+_1177.0659_1.87	0.90121	1.59448	0.625185	1.07693	0.657997	0.812595	1.30027	0.351677	0.76853	0.549488	0.869469	0.70689	2.26877	0.485628	0.954817	1.7359	0.842616	0.245158	0.82412	0.679091	0.427019	0.886166	1.2032	0.505274	0.569584	0.827741	0.615967	0.882666	1.31906	0.956783	0.491773	0.834942	0.576585	1.397	0.975144	0.630527	1.22069	0.831194	1.00819	0.412376	1.12506	0.65165	1.16766	2.82778	1.44133	1.20989	1.23314	0.965272	0.67647
28_[1486][M]+_1177.8696_1.84	0.570733	0.481686	0.850464	0.934844	0.574156	1.38735	1.03804	0.702119	2.52115	0.571487	1.63917	0.841411	1.05377	1.06199	2.07069	1.91313	0.924084	1.39505	0.580906	0.805407	0.936238	1.14027	1.2147	0.759466	0.667425	1.07992	0.912164	0.842315	0.761092	0.477109	1.05962	0.60419	0.515842	0.571485	1.14582	0.672524	0.60439	0.924935	1.07084	0.79362	1.25565	1.21817	1.18094	1.28	2.13701	0.918141	1.40053	0.966805	1.43788
28_[1504][M]+_1185.977_1.85	0.907798	1.46064	0.691355	1.10525	2.97264	1.59061	1.06746	1.04826	1.70564	0.844149	1.28074	0.847002	1.68215	1.9722	1.13608	2.17852	1.3193	1.33575	1.53699	1.91854	0.911812	1.333	0.573491	0.593375	0.752756	1.32697	2.07467	1.01783	0.905276	0.669063	1.06718	1.38059	0.597308	1.02618	1.88923	0.78034	0.874782	0.567477	1.06003	1.66632	0.623584	0.925867	1.25991	4.08293	2.81064	1.2474	0.723282	0.828035	1.24131
28_[1513][M]+_1190.8953_1.86	0.480227	0.752455	0.972411	0.43049	0.651076	0.92768	0.515104	0.667303	1.02399	0.37251	1.39479	0.282369	0.36699	0.773708	0.94185	1.41679	0.593921	0.816718	0.90369	0.661359	0.473113	0.920632	0.899491	0.374035	0.281231	1.0722	1.60546	0.544507	0.843658	0.360457	0.604077	0.951568	0.287173	0.752135	1.3442	1.06927	0.338098	0.440738	0.88381	0.751793	0.737183	0.636844	1.04727	1.43123	1.7576	0.737827	1.17027	0.7423	1.57461
29_[23][M]+_222.983_2.11	1.14989	0.804866	0.984067	0.774574	0.67018	2.00222	0.898668	0.876231	0.273585	0.713951	0.70957	0.677472	0.760659	0.701724	0.688648	1.00057	1.27452	0.926889	1.24583	1.4447	0.97537	1.65703	0.944304	0.487445	0.489876	0.977218	0.915201	0.898447	0.796246	0.791336	0.657661	0.645732	0.543461	1.32682	1.25888	1.51177	1.51195	1.31384	1.14731	0.851143	1.21932	1.99422	1.58791	1.31548	1.00391	1.89915	1.33325	3.14224	3.14279
29_[162][M]+_451.1217_2.14	0.663647	0.362962	0.574979	0.918825	0.792907	1.02729	2.59326	0.450218	0.48564	0.885378	0.548942	0.458703	0.502844	0.799988	0.770816	0.529379	0.49014	0.59978	0.6484	1.21505	0.64838	1.04054	1.17605	1.31938	1.15992	1.0997	1.52867	0.998942	1.18199	1.25628	0.846166	0.949204	0.702532	1.99105	1.10937	0.684542	1.11972	0.778761	0.566582	0.675846	0.623783	0.55133	0.552892	0.780869	0.746147	0.843457	0.620259	0.493404	0.437192
29_[180][M]+_465.1369_2.15	0.471938	0.50741	0.71299	0.97119	0.509369	0.760527	0.798502	0.915543	0.429344	0.360867	0.727159	0.499646	0.654987	0.71227	0.632586	0.727083	0.693453	0.475486	0.869967	1.20964	0.847516	1.26974	1.28757	0.987506	0.880913	1.79117	1.66851	1.21071	2.20559	1.11845	1.33884	0.893582	0.790662	2.3725	1.29292	0.777898	1.47798	1.45081	0.768048	0.589553	0.789194	0.92255	0.692136	0.869022	0.946552	0.603535	0.888881	1.02677	0.724346
29_[438][M]+_643.3418_2.13	2.21028	4.77158	1.36489	2.91261	7.74193	0.694288	0.392736	0.907717	0.666363	1.17696	1.50357	1.37123	5.19608	0.92942	1.52136	3.3234	1.49655	1.13016	0.520836	0.795768	0.91671	0.609737	0.668709	0.27994	0.14034	1.12473	1.05409	1.50137	3.9225	2.7491	2.95891	1.23559	0.705204	1.76535	1.56846	1.17814	1.74098	3.75383	2.04468	0.77216	2.7144	1.37363	0.541174	4.94268	6.27894	0.494712	2.67689	2.15777	0.670209
29_[1141][M]+_1005.2354_2.11	1.589	1.08318	1.44774	1.65783	0.952373	1.45838	1.22153	0.826352	0.659642	0.915606	0.940909	1.03121	0.748608	0.828998	0.738675	1.01385	0.805395	0.934582	0.780865	0.970042	0.938085	0.87184	2.04574	2.13717	2.11355	1.39668	1.75332	0.914504	0.975748	0.762373	0.684735	0.713355	0.493706	0.689927	1.33708	0.75285	0.988913	1.24958	0.915433	1.30207	2.04499	1.75445	0.723036	1.15257	1.29518	0.789565	1.03387	1.14402	0.847907
31_[622][M]+_747.1532_5.89	1.09476	0.201266	0.205923	0.690653	0.360238	1.28326	4.51692	0.757601	0.183849	1.79154	0.285235	0.28513	0.356525	0.153742	0.0649246	0.266187	0.0374124	0.642864	2.34948	0.47708	0.223445	0.575069	1.3977	4.08637	4.9534	1.08081	1.05972	0.504872	0.647987	0.809789	0.712549	0.680685	0.526292	1.07492	0.367525	0.400774	1.06188	0.482402	0.673915	0.59172	0.387747	0.836128	0.30036	0.599382	0.337469	0.66103	0.40498	0.19142	0.703696
31_[659][M]+_767.1277_5.9	1.16984	0.419863	1.23719	2.02321	0.634552	1.7407	1.33157	0.864277	0.875743	2.00756	0.663557	0.265081	0.831937	0.154615	0.514213	0.247802	0.132594	2.41868	1.58302	0.506789	0.532314	1.00657	3.19642	2.15677	2.23812	2.24277	2.6511	0.341536	1.43109	0.972475	0.668118	0.55198	0.503045	1.24787	2.05091	0.367164	0.958972	0.754605	1.2731	0.642171	0.78328	0.896658	0.170752	0.916453	0.389784	0.230206	0.43918	0.692954	0.613381
31_[1249][M]+_1063.1809_5.89	0.779962	0.502815	0.733879	1.19879	0.561723	1.1164	1.00379	0.74309	0.734503	1.0025	1.11773	0.288937	0.441873	0.337473	0.909906	0.454422	0.537446	0.820057	2.05219	0.327627	0.307743	0.505846	2.65419	1.49826	3.22068	1.88887	1.77261	0.596821	0.363199	0.432853	0.639308	0.146103	1.96137	0.526195	0.690963	0.30154	0.89745	0.336126	0.654498	0.282164	0.758709	0.703626	1.04768	0.667232	0.980006	0.189184	0.458299	0.443892	0.358289
32_[917][M]+_904.3156_1.32	1.17372	0.879795	1.26342	1.04838	1.06027	0.966089	0.637261	0.882233	0.988877	1.63375	1.28545	0.797641	1.076	0.937014	0.946332	1.43173	1.34162	0.866028	0.706628	1.0099	0.782163	0.866861	0.993402	0.553483	0.498462	1.38888	1.15211	0.613352	1.27031	1.44626	1.32493	0.778193	0.809054	1.01958	1.30723	0.800644	1.03048	1.14591	0.958394	0.785363	1.69448	0.871262	0.508235	1.3779	0.873488	0.526832	0.98127	1.12006	1.00175
32_[1131][M]2+_1001.8253_1.31	0.826614	0.852372	0.686915	0.887997	0.967025	0.86213	0.91055	1.57631	0.767415	1.02322	0.881465	0.717599	0.99456	1.03661	0.919064	1.0682	0.755625	0.749352	1.11756	1.08932	0.735298	1.18317	0.729126	0.715185	0.634159	0.823688	0.973433	0.837826	0.846241	1.25762	0.870744	1.3942	0.944181	0.886552	0.817908	1.4444	0.905958	1.1169	0.80331	1.24187	1.29153	1.0198	0.583203	0.857091	0.406293	0.411983	0.958651	0.79709	0.802211
32_[1133][M]+_1002.3684_1.31	1.26507	1.17319	0.953146	1.07673	1.33229	0.977463	0.875726	1.0607	1.03361	1.21458	0.971225	1.14639	0.987564	1.61176	1.08662	0.810445	1.07825	0.832958	1.21136	1.34128	1.16125	1.37132	0.833815	0.614518	0.613999	1.24118	0.989724	0.911657	0.995859	1.35942	1.22509	1.33177	0.993376	1.07966	1.24997	1.41774	1.06115	1.12832	1.05311	1.55575	1.53866	1.50059	0.560892	1.45518	1.00189	0.675331	1.16013	0.825384	0.746859
32_[1196][M]2+_1033.8277_1.3	0.934653	1.02818	1.19089	1.16526	1.17049	1.17184	1.17244	0.912779	0.790756	1.05948	0.857583	0.750287	0.9792	0.726581	1.08299	1.09913	0.769898	0.877838	0.893541	0.850321	1.09239	1.02333	0.8042	1.0305	0.903828	0.788403	1.05588	0.949624	0.795759	1.25992	0.908121	0.960771	0.916766	1.07053	0.885394	0.995611	1.41364	0.901311	1.206	0.882602	1.02366	0.765071	0.855883	1.12203	0.776149	0.834057	0.777777	0.729943	0.803094
32_[1205][M]+_1041.3348_1.32	1.38916	0.954013	0.954541	1.13317	0.921047	1.21143	1.07057	0.865538	0.736485	1.66236	1.00241	0.446953	0.81167	0.810196	1.14149	1.13419	0.874777	0.913449	1.03639	0.748332	0.666287	0.74391	0.688656	0.984173	0.751022	0.811467	0.958371	0.755651	1.00949	2.09001	0.835001	0.908805	0.572936	1.47213	1.01386	0.820796	1.66313	0.813958	0.759343	0.676725	1.06993	0.890257	0.768639	0.985177	0.933276	0.627594	0.941387	0.673121	0.770918
32_[1278][M]+_1074.3482_1.32	1.40996	0.888916	0.959148	1.07268	0.97142	1.2279	0.785727	0.943962	0.784459	1.26535	0.915341	0.753699	1.20521	0.888854	1.06248	1.10969	1.06621	0.831321	0.928544	0.8323	0.734461	0.898846	0.759117	0.986361	0.923801	1.18963	1.1021	0.676828	1.18292	1.46039	1.60353	0.991285	0.796571	1.29688	0.918372	0.916157	1.10551	0.836685	1.00945	1.31553	1.24937	1.41197	0.591538	1.33944	1.02106	0.744163	1.29626	0.959582	1.21123
32_[1378][M]+_1116.3781_1.31	1.05503	0.882205	0.815852	1.29044	1.07222	1.03901	1.11713	0.860689	0.86802	1.02531	0.842776	0.841852	0.974532	1.18944	1.03234	1.42563	0.75612	0.835098	1.10019	1.02547	0.648369	1.34384	0.762753	0.576013	0.426286	1.18838	1.11173	0.773084	0.979696	1.21284	0.960164	1.5156	1.15724	1.1414	0.954109	1.04022	0.925058	1.12768	1.10313	1.24583	1.5332	0.96467	0.537685	1.1134	1.29441	0.593565	0.766618	0.694636	0.579667
32_[1387][M]2+_1121.8772_1.3	1.12625	0.723102	0.697741	0.974064	0.679269	1.18121	0.679779	0.836816	0.755419	1.46049	0.779471	0.753755	0.645036	0.752839	0.712513	0.753564	0.924677	1.09288	0.86982	1.05742	0.750005	1.07142	0.712197	0.574647	0.416042	1.23944	1.09734	0.910987	1.16241	1.53241	1.34535	1.0412	0.903592	1.36956	0.921449	1.10657	1.59778	1.06167	0.546481	0.959841	1.66539	1.03037	0.618891	0.899638	0.87992	0.573398	1.24392	1.01668	0.816158
32_[1389][M]2+_1123.3749_1.32	1.11212	0.835238	0.898417	1.43056	1.15009	0.960732	0.599961	1.26595	0.69036	1.1433	0.872444	0.67598	0.972131	1.00559	0.95283	1.18965	0.772311	1.00449	1.21281	1.16393	0.546059	1.10205	0.701156	0.671722	0.717308	0.876328	0.978331	0.740042	0.870949	1.0075	1.39137	1.36105	0.816361	0.982896	0.983662	1.15522	0.947179	0.82642	0.977024	1.53348	1.16624	1.18013	0.412244	1.13047	0.958102	0.687168	1.20431	0.725039	0.913583
32_[1422][M]+_1138.3763_1.31	1.52308	0.817935	0.817355	0.997321	1.03281	0.990656	0.8563	0.813799	0.881622	1.15028	0.909183	1.14746	0.98875	0.927772	1.30031	0.899146	1.0238	0.842634	0.939745	0.733537	0.838258	0.770621	0.978359	0.64279	0.727429	1.20846	1.01493	0.934681	1.08638	1.26031	1.24139	1.05054	1.00507	1.09986	0.937909	0.881782	1.32873	0.777558	0.910614	1.09993	1.37481	0.938078	0.677844	1.38238	1.03396	0.542084	1.09651	0.776278	0.6395
32_[1443][M]+_1151.3755_1.3	1.13539	0.728657	0.80268	0.82277	0.865086	0.933297	1.11489	0.971626	0.862126	1.23846	0.740501	0.657403	0.890531	1.07277	0.926865	1.20001	0.925954	1.00533	0.96088	0.861311	0.770516	0.69959	0.777188	0.923565	1.00334	1.31862	1.06022	0.677881	0.919858	1.42637	1.31006	1.16109	0.587168	1.19147	0.95892	0.923517	1.08265	1.23859	0.629069	1.15708	1.64383	1.10562	0.445881	0.91974	0.937152	0.777563	0.951531	0.756415	0.704549
32_[1483][M]2+_1176.3809_1.3	1.07939	0.700168	0.754648	0.921176	0.999755	0.94549	1.01093	0.705813	0.389858	1.09071	0.839652	0.9174	0.82808	1.05977	1.00626	0.984431	0.645086	0.7052	0.857911	0.792253	0.801555	0.86795	0.6547	0.650154	0.427997	0.966812	0.807713	0.587945	0.75444	1.01571	0.704704	1.01157	0.503198	0.897367	1.04094	1.15177	0.973987	0.770868	0.615024	1.10203	1.02553	1.1961	0.611386	0.875678	0.837718	0.806357	1.15487	0.600684	1.08436
33_[476][M]2+_668.126_9.96	0.766412	0.426531	0.23114	0.657521	0.893066	0.65242	2.26734	0.907891	0.281547	0.623166	0.291407	0.546866	1.14711	0.605012	0.0629046	0.962286	0.39728	0.210792	1.88308	0.565367	0.335689	0.907492	3.95411	3.85304	5.93186	1.64437	1.03761	0.908349	0.532629	0.502916	0.55481	0.118977	0.717943	0.662394	0.325693	0.832815	0.353698	0.574447	0.983573	0.446785	1.1104	0.839898	0.0477952	0.884768	0.742001	0.571168	0.523583	0.612145	0.406597
33_[604][M]+_739.2094_9.98	0.977697	1.07198	0.862397	1.66786	1.08202	0.51799	1.36694	1.21245	0.662006	1.14272	0.754655	0.869248	1.20551	0.637865	0.69457	0.751498	0.696445	1.12265	1.37568	0.841073	0.959924	1.13446	1.60352	1.3712	1.2589	0.879022	1.08338	0.622543	0.841533	0.776883	0.641719	0.580622	0.67026	1.51742	0.951189	0.8813	0.992291	0.782592	1.11088	0.997326	1.10668	1.09848	0.637605	1.38199	0.940977	0.824604	0.682482	0.995545	1.17912
33_[692][M]2+_781.188_9.98	0.810823	0.46507	0.699414	3.64408	0.539885	0.648539	0.814494	1.07116	0.585196	1.14315	0.564424	1.19638	0.537742	0.665403	0.329799	0.894874	0.44866	0.721807	1.30386	0.764677	0.987904	1.22982	1.05653	0.978623	0.769983	1.41855	0.869005	0.628666	1.22941	0.698889	0.599871	0.469295	0.550942	1.27097	0.89584	1.89601	1.08341	1.12524	0.38789	1.00886	1.27735	0.707133	0.75416	0.716016	0.765129	0.314899	0.748754	0.764954	0.794351
33_[754][M]+_807.2008_9.98	1.15081	1.04275	1.03902	1.45122	0.988133	0.668136	1.14276	0.891533	0.722905	1.06151	0.862009	0.825107	0.954023	0.742962	0.71957	0.767809	0.810258	1.04738	1.08365	1.00812	0.909144	0.985791	1.28598	1.30715	1.14048	0.899981	0.989291	0.664239	0.869798	0.821106	0.758998	0.701597	0.804804	1.23673	0.8794	0.831466	0.920533	0.841587	1.03458	1.13338	1.19958	1.22917	0.742185	1.21413	0.758092	0.909912	0.812213	0.932926	1.02383
33_[782][M]+_823.4304_9.97	1.45491	1.95181	0.833855	1.25379	1.06312	0.712566	0.454882	1.11843	0.371403	1.02468	0.630684	1.27391	1.96561	0.781015	0.666869	1.57992	1.03411	0.634195	1.27687	1.01287	0.643387	1.06219	0.452821	0.354246	0.612085	0.618311	0.9484	0.820599	1.17645	1.78435	1.20445	0.873726	1.2777	1.59502	0.852333	0.923696	1.07198	1.60295	1.50681	0.757674	0.892522	0.488369	0.525739	1.70151	1.606	0.323201	0.953588	0.838791	1.29509
33_[789][M]+_829.1758_9.96	1.80724	1.83818	0.658539	1.29521	1.43049	0.802666	1.0914	0.660027	0.592398	1.09955	0.363167	0.946528	1.12102	0.332013	0.294186	0.265286	0.353608	0.396969	0.645444	0.49025	0.795262	0.409752	1.01576	1.9165	0.702594	0.653539	0.721035	0.441242	0.84718	1.01318	0.837241	0.433443	0.551372	1.24135	0.48907	0.599081	0.856935	0.745542	0.440706	0.815592	1.09079	0.906259	0.559508	1.41718	0.768363	1.24854	0.565954	0.767765	1.00679
33_[848][M]+_869.1727_9.98	1.13585	1.29501	1.05506	1.52585	1.39895	0.712389	0.95242	0.912336	0.902062	1.07772	0.950069	0.694025	0.917601	0.719122	0.983567	1.05018	0.84461	1.23322	1.25465	1.05843	0.831462	0.897405	1.20623	0.859583	0.898294	0.850189	1.15095	0.697119	0.828069	0.619434	0.749295	0.767219	0.615262	1.12159	1.29529	0.984695	1.0781	0.83631	1.00309	1.24026	1.39597	1.06339	0.663866	1.41235	1.21058	0.69225	0.556633	0.887982	0.979251
33_[859][M]+_875.1871_9.98	1.1649	1.00414	1.07485	1.45259	1.21121	0.89529	0.836347	0.977992	0.919188	1.05985	0.859607	0.897496	1.16592	0.596121	0.767805	0.942891	0.913225	0.896066	1.44233	1.0485	0.895943	1.33384	1.44199	1.0435	0.876861	1.04388	1.10958	0.584555	1.01842	0.78596	0.642514	0.812223	0.643771	1.19998	0.905803	1.08456	1.11188	1.06198	1.14549	1.21694	1.50322	0.947017	0.68924	1.38058	1.14521	0.703729	0.855296	1.01328	0.929943
33_[998][M]+_937.1629_9.96	0.722742	1.32648	1.28618	1.98939	1.21482	0.58661	0.903959	0.699944	1.37161	0.455949	0.887136	0.684416	1.48185	0.521111	0.764445	1.22064	0.781843	0.996649	0.803864	0.633211	0.974251	0.885807	1.18631	0.988389	0.536071	1.00023	0.555647	0.702685	1.00126	0.538787	0.570729	0.64356	0.522458	0.784036	1.71068	0.684565	0.77111	0.868313	1.47594	0.780729	0.609167	1.36434	0.844005	1.81643	1.29636	1.72542	0.934078	0.990175	1.45802
33_[1404][M]+_1129.4335_9.98	1.75974	1.10952	0.369225	1.47943	2.85765	0.618214	0.668928	1.08288	0.348344	1.36867	0.535518	0.939027	2.83861	0.603118	0.322114	2.52027	0.799717	0.462952	1.08236	0.57393	0.461072	1.02842	0.758696	0.581185	0.426969	0.442404	0.292498	0.371423	2.26776	1.28395	0.676287	0.832048	0.886202	2.20368	0.975642	0.93172	0.930096	0.598688	3.24923	0.775782	0.542513	0.657628	0.0947556	2.86444	1.25863	0.202853	0.221139	0.478659	0.52792
33_[1524][M]+_1195.4176_10	0.65999	0.775396	0.43082	1.07649	1.52805	0.35233	1.91289	1.9326	0.578203	1.10205	0.538632	0.477115	5.10034	0.806596	0.593128	0.771327	0.153485	0.49702	1.17996	0.949313	0.602698	1.21737	0.237798	0.402476	0.0958166	0.127367	0.168341	0.557029	0.458311	0.947715	1.28891	0.471369	0.643787	1.03127	0.758432	1.22186	0.825282	0.48456	2.00324	0.614006	0.601029	0.819536	0.178784	0.258047	0.707289	0.153183	0.563232	0.470864	0.671959
34_[97][M]+_389.22_9.87	1.15808	0.745056	0.700658	0.367491	0.67812	0.647205	0.914266	0.933975	0.518305	0.633173	0.371419	0.343016	0.958	0.823143	0.608507	1.04745	0.346392	0.681228	1.18044	0.819172	0.438662	1.01708	0.564478	0.328519	0.290556	0.268522	0.584124	0.627958	0.985326	0.941823	1.07328	0.705217	0.853938	0.962662	0.619411	0.961381	0.837358	0.653789	1.01398	0.866889	0.767304	0.889691	0.17797	0.252973	0.307672	0.313669	0.562291	0.674669	1.0158
34_[146][M]+_435.2231_9.87	1.25784	0.770638	0.922885	1.05176	0.733597	0.621699	0.904792	0.563272	0.561851	0.782638	0.723991	0.762672	1.14345	0.719776	0.777455	0.983671	0.455012	0.730592	0.925252	0.51605	0.5284	0.594045	0.526266	0.576125	0.417363	0.326065	0.46572	0.612041	0.791811	0.999642	0.982333	0.567063	1.11949	0.88395	0.712171	0.666785	0.758771	0.527886	0.687313	0.734782	0.770384	0.649265	0.265197	0.430506	0.414705	0.360145	0.418598	0.401702	0.634444
34_[232][M]+_503.2137_9.87	1.23238	0.800738	0.87591	0.917966	0.522134	0.706947	1.06104	0.738824	0.712022	1.0479	0.565343	0.818513	0.808805	0.690834	0.877434	0.67329	0.367958	0.602737	0.920941	0.739565	0.805382	0.665565	0.797026	0.360978	0.554304	0.379458	0.405475	0.637494	1.04454	0.953996	1.09227	0.622152	1.10541	0.996499	0.858547	0.832505	0.9317	0.744397	0.295099	0.78926	1.07544	0.914639	0.373387	0.123304	0.275767	0.236118	0.603551	0.549762	0.916684
34_[785][M]+_825.4424_9.89	1.95806	0.757077	1.07333	0.760669	0.881166	1.28396	0.996796	0.758831	1.26176	1.37642	0.875296	0.781457	0.938143	0.887106	1.20082	1.69043	2.16772	1.02391	0.939331	1.30029	0.411038	0.748244	1.44943	1.04178	0.825837	1.14034	0.898829	0.852996	2.69914	2.3045	1.78157	0.79313	0.758192	1.81844	0.970709	0.932335	1.09729	1.47584	0.674061	0.653129	2.89673	0.752028	0.251489	0.889408	0.847432	0.941467	1.24134	1.54867	0.752046
34_[1016][M]+_943.5157_9.87	0.753675	4.99561	0.688313	0.906523	1.46769	0.89171	1.30789	0.783948	1.16844	1.25734	1.64622	1.1759	7.50749	1.3232	2.40223	1.32865	0.84071	1.38498	0.509831	0.852913	1.58605	0.848354	0.331865	0.585785	0.679051	1.03319	1.14296	1.227	0.674514	1.32745	1.84146	1.86569	1.03321	0.984017	1.44318	1.42426	1.44819	1.57649	1.01198	0.997545	1.2279	1.61019	0.970772	11.3751	2.92568	2.769	3.70268	0.480667	0.976513
35_[71][M]+_367.1636_3.85	1.16575	0.313236	0.900361	0.355697	0.988677	0.933054	1.22189	0.878391	1.22823	1.40951	1.05615	0.49536	0.916705	0.998231	1.46301	0.817271	0.827296	1.19943	0.81321	0.8712	0.629774	1.10704	0.816368	1.02233	0.833577	1.26973	1.66662	1.06734	1.50637	1.16493	1.58541	0.949892	0.719991	2.59878	1.23627	0.783788	1.34117	0.492768	1.18874	0.792486	0.749648	1.18707	0.705504	0.58447	1.18604	0.920346	0.855293	0.729784	0.931672
35_[118][M]+_413.1693_3.84	0.793553	0.558652	0.878675	0.818515	1.08368	0.769253	1.11222	1.27157	1.08613	1.17783	1.00416	0.696027	0.948719	0.992364	1.19881	0.808096	0.696	0.972242	0.965603	1.16142	0.64183	1.18143	0.913921	0.835455	0.633959	1.52865	1.38443	1.13034	1.68754	1.14679	1.56429	1.04695	0.82887	2.61657	1.24905	0.94386	0.952426	0.895233	1.18035	0.813696	1.09798	1.23031	0.3963	0.871467	1.39377	0.605161	1.18191	0.538998	1.1887
35_[205][M]+_485.1892_3.82	0.206487	0.0587972	0.186926	0.150759	0.196907	0.222543	0.204213	0.590567	0.326029	0.854015	0.220759	0.173257	0.137789	0.241507	0.341369	0.25295	0.146945	0.256541	0.233439	0.180598	0.300791	0.353436	0.227054	0.0936736	0.0701483	0.118916	0.180459	0.279102	0.318739	0.551168	0.541756	0.374684	0.389423	0.693706	0.673325	0.463628	0.66558	0.275314	0.499565	0.573397	0.331609	0.415836	0.324659	0.27936	0.331078	0.529327	0.506991	0.197094	0.403364
36_[18][M]+_203.0196_2.01	0.990654	1.08858	1.07616	1.63286	1.24217	1.16841	0.895394	0.502834	0.543299	0.816562	0.870058	1.20374	0.973859	0.692942	0.698231	1.58114	1.17476	1.04388	1.3911	1.71362	1.08128	1.77176	1.80563	1.46061	1.26122	1.22884	1.0036	0.830544	1.12508	0.990861	0.858708	0.66995	0.5775	0.827423	0.981962	1.28622	1.18628	1.14294	1.50417	1.11584	1.3389	1.78743	0.904559	1.57252	1.6506	1.12745	0.781733	1.79102	1.3332
36_[29][M]+_259.0227_1.99	0.907009	0.536413	0.636929	0.760115	0.718477	2.15465	1.71953	0.597985	0.720165	0.713891	0.761958	0.605205	0.656113	0.75952	0.656523	1.02202	1.04385	0.655479	0.848371	0.869453	0.778768	0.820636	1.40294	1.09385	0.976019	1.07709	0.867962	0.814469	1.02667	0.642776	0.631982	0.533144	0.412479	0.579476	0.512326	0.734664	0.703365	0.733492	0.928679	1.00034	1.52175	0.701484	1.07352	0.754681	1.01066	1.31364	0.893119	1.34738	1.06077
36_[40][M]+_295.1036_1.98	1.47846	0.703576	0.732365	0.743456	1.12858	1.21452	0.95977	2.37204	1.87889	2.766	0.91026	1.30537	0.821656	0.971689	1.12207	1.34363	0.856726	1.40083	1.72312	1.55394	1.21605	1.17885	1.01265	1.2326	1.34323	0.584033	0.718191	1.84006	2.05029	3.96543	3.50401	1.6726	1.92377	4.30599	2.43805	2.2519	3.47891	2.27543	1.11132	1.39676	1.19734	1.78051	0.828151	1.12526	0.779977	0.757132	0.960213	0.647534	0.971646
36_[315][M]+_569.1443_2.03	1.42111	1.24334	1.31974	1.8866	1.50898	0.988395	0.891047	1.02031	0.84072	1.01175	1.13871	0.956063	1.29487	0.663904	1.24682	1.26972	0.66327	1.12595	1.18141	1.10712	0.715927	1.12474	1.63012	1.35332	1.40549	0.993217	1.25778	0.862732	1.20504	0.991366	1.06014	0.998108	0.752614	1.2187	1.41866	1.33865	1.34008	0.898269	1.05525	1.31627	1.21283	1.67317	0.963376	1.54702	1.37606	0.687631	1.27212	0.709537	1.413
36_[326][M]+_577.1355_2.02	0.859477	1.44139	1.35583	1.92957	1.5095	1.07525	0.774903	0.658027	0.597225	0.907387	0.941487	0.79679	0.905209	0.868592	0.741242	1.08713	0.787106	0.843593	1.37783	1.33063	0.883977	1.37803	1.24374	1.86391	1.38054	0.723144	0.782777	0.844833	0.789192	1.01742	0.815356	0.861827	0.536469	0.919176	1.14157	1.35341	1.75548	1.14675	1.32296	1.03563	0.952243	1.22136	0.825713	2.41059	1.51734	1.18721	1.14465	1.60671	1.50571
36_[359][M]+_597.1088_2.02	0.988629	1.29566	1.31016	1.57766	0.988381	1.14906	0.637909	0.93864	0.583441	0.899419	0.989845	0.668413	0.752332	0.828047	0.829861	1.18941	0.914359	0.795052	1.03641	1.15289	0.809154	1.17317	1.22585	1.22748	1.00519	1.09931	0.972673	0.810813	1.23072	0.839287	0.807992	0.790473	0.509923	1.22473	1.19111	1.42409	1.43783	1.26664	1.01537	0.878025	0.89211	1.18649	0.922815	2.36142	1.9527	1.23264	1.4104	1.85642	1.25703
36_[508][M]+_685.1829_2.01	1.38348	0.847592	1.14081	1.27654	1.24074	1.1798	1.23903	0.989875	0.69584	1.44401	1.45256	0.986497	0.781608	0.679284	0.983358	1.11623	0.821083	1.17313	0.897284	0.998249	0.655902	0.944444	1.07745	1.16272	1.27693	1.23955	1.18092	0.890075	1.5419	1.07427	0.996299	0.626928	0.928253	1.33027	1.14439	0.919585	1.57732	1.47039	0.911711	0.733863	1.38459	1.60371	0.887859	1.07437	1.10861	1.06246	1.05748	1.19396	1.30135
36_[523][M]+_695.0875_1.98	0.880639	1.121	1.054	0.997708	0.871264	1.22996	0.71195	1.0146	0.7159	0.929683	0.946719	0.848314	0.806434	0.771623	0.939823	1.29744	0.861628	0.751851	0.914013	1.05447	0.824075	1.38562	0.856483	0.967554	0.889333	1.1466	1.00292	0.85616	1.13814	0.936782	1.11338	0.863183	0.550306	1.18343	1.10985	1.14012	1.39305	0.950591	0.775323	0.809501	0.852207	1.27283	0.855729	1.74128	1.74952	1.23788	1.53783	1.38171	1.05363
36_[644][M]+_759.1667_1.99	1.29969	1.04065	1.01984	1.06034	1.10851	1.0214	0.874931	0.632345	0.548033	0.707726	0.831706	0.981376	0.875641	0.930883	1.12559	0.777322	0.849219	0.896457	1.03907	0.769839	0.650419	0.774936	1.16184	1.49034	1.30386	1.03602	1.31489	0.737899	0.822588	0.848276	0.89146	0.766494	0.499934	0.630467	1.00945	1.01874	0.952162	0.907023	1.05099	1.38861	1.25237	1.18292	0.849536	1.2653	0.78419	1.22196	0.84485	0.824697	0.923381
36_[696][M]+_783.1645_1.99	1.56895	0.760564	1.0637	0.974718	0.951767	1.43059	1.10922	0.854932	0.68562	1.21363	0.701062	0.922872	0.753597	0.616207	0.729755	0.970232	0.706368	0.819476	1.05358	0.752395	0.701386	0.82829	0.953818	1.50818	1.36507	1.33142	1.09037	0.907925	1.04926	1.06633	0.682335	0.459339	0.872945	1.37312	0.997563	0.997867	1.38758	1.07123	1.01011	0.749467	1.28034	0.946783	0.696883	1.01041	0.861128	1.0461	0.829153	1.20313	1.12596
36_[893][M]+_891.2104_2.02	0.787825	1.88932	1.21482	2.10259	1.27989	0.962044	0.448582	0.94567	0.467584	0.788213	1.15077	0.80932	0.815252	0.918846	0.772464	0.950297	0.777203	0.819545	1.25154	1.10554	1.00059	1.26443	1.08431	1.17169	0.939497	0.873851	0.996388	0.633834	0.867641	0.957497	0.826757	1.25266	0.585487	0.787457	0.942072	1.37014	1.48668	1.13102	1.26477	0.79774	1.02387	1.61658	0.790659	2.03507	1.55291	0.869284	1.09591	0.962426	1.06796
36_[947][M]+_915.1735_2.03	1.63055	1.5699	0.676189	1.55236	1.44815	0.935199	0.631658	0.740728	0.364245	1.09759	0.744384	0.607793	1.0991	0.361004	0.47942	1.26652	0.942833	0.594904	0.702524	1.36884	1.46045	1.54176	1.22184	0.865019	0.824202	1.29806	0.806297	1.59383	1.34486	2.01237	1.19993	1.20307	1.1544	1.85106	1.29118	1.69178	2.6267	1.41704	1.48938	0.77149	0.691427	1.14653	1.16201	3.19334	1.72045	1.7222	1.81043	1.06066	0.974139
36_[1107][M]+_989.1806_1.99	0.635867	1.70763	1.5436	1.90448	1.35034	1.22417	0.519237	0.578317	0.385689	0.877049	1.46621	1.83142	1.31656	0.709994	1.16074	1.31731	1.18413	1.36372	1.08618	1.09794	1.33238	1.08625	1.50124	1.23588	0.974935	1.392	1.233	0.818702	0.905107	0.536688	0.790007	1.2097	0.698274	0.726951	1.26677	1.30877	0.921768	1.36182	0.925412	0.783308	1.41834	1.11313	0.974815	2.27389	1.91597	0.776804	1.0406	1.26491	0.669659
36_[1176][M]+_1023.2537_2.02	1.03761	1.37356	1.24364	1.45488	1.09657	0.936898	0.791702	0.904664	0.732589	0.969174	1.12042	1.31138	0.975672	0.702027	1.0468	1.20352	0.932849	0.969073	0.965363	0.962844	1.181	0.910045	1.16797	1.28842	0.919613	0.864713	1.13661	1.02475	1.03374	0.843321	0.85888	0.692181	0.810321	0.859889	1.20604	0.976057	1.24423	1.26188	1.05588	0.739981	1.26034	1.28093	1.13385	1.96393	1.37888	1.08638	1.31814	1.25459	1.06103
36_[1386][M]+_1121.2274_1.99	0.684685	1.0912	0.939772	1.09469	1.08647	0.890827	0.91111	0.836396	0.624093	0.691703	1.14514	1.06354	0.994005	0.918551	1.02282	1.20674	1.29893	0.982274	1.218	1.31105	1.28063	1.31286	1.50802	1.37752	0.917397	1.08875	1.3724	1.1904	1.13729	0.84919	0.708492	0.855489	0.565105	0.966446	1.31316	1.41504	1.093	1.31231	1.00408	1.04268	1.15537	0.981535	1.16397	1.78421	1.69429	1.60618	1.68488	1.59724	1.09595
36_[1450][M]+_1155.293_2.02	1.1541	1.1984	1.43248	1.39067	1.26329	0.911803	0.653842	1.02773	0.99264	1.22473	1.11348	0.91378	0.966975	1.15923	0.935773	1.11967	1.01088	1.26916	1.50036	1.41594	1.06112	1.67729	1.26557	1.26236	1.08505	0.939454	0.900017	1.03038	1.30453	0.897292	0.845798	1.03267	0.931262	0.847767	1.40812	1.30292	1.41481	1.35214	1.06678	1.07669	1.54082	1.39854	0.897307	1.97452	1.73298	1.18553	1.61503	1.53482	1.77148
37_[11][M]+_187.0985_12.89	1.30296	1.25409	1.78071	1.24659	1.18835	1.15337	0.644553	0.885308	1.29959	1.38496	2.12265	0.99641	1.12537	1.48025	1.87827	2.19775	1.60185	1.64597	0.920293	1.60679	1.01513	1.27204	0.557153	0.772585	0.620157	0.690469	1.42643	0.808541	0.991742	1.19393	1.38079	1.31481	0.73563	1.28043	1.35004	1.30667	1.14929	1.17322	1.39782	1.09758	1.11906	0.990077	0.930028	1.2362	1.84517	0.824843	1.19687	1.58917	1.54038
37_[126][M]+_419.2192_12.9	1.73427	0.617233	0.735365	0.958634	0.858702	0.817415	1.29519	0.561417	0.424963	0.644282	0.34497	0.540632	0.892584	0.546661	0.50554	1.19435	0.497544	0.712534	0.67354	0.714312	0.373527	0.606225	0.653658	2.26469	1.7703	0.537617	0.568756	0.594458	0.911781	1.9599	0.896208	0.754041	1.07394	1.30081	0.531333	0.932483	1.75243	0.613062	0.911144	0.966406	1.65955	0.71695	0.535384	1.08523	0.846942	1.27768	1.13951	0.724442	0.507354
37_[206][M]+_485.21_12.89	1.82944	0.674493	0.636633	0.962784	1.15173	0.684267	1.88062	0.819594	0.704247	0.965386	0.778284	0.854379	1.20576	0.975764	0.677079	0.950017	0.303853	1.42627	1.1381	0.770805	0.465421	1.30365	0.622026	2.64489	2.28932	0.426304	0.899068	1.3546	1.37301	1.91845	0.900066	1.0497	1.39933	1.63933	1.36418	0.982108	1.49492	1.16353	0.684891	1.2108	1.23575	0.573426	0.829142	0.852674	1.27976	1.72757	1.45908	0.566548	0.451348
37_[1153][M]+_1011.4708_12.88	1.09102	1.96865	1.19771	0.825931	1.83538	0.606629	0.953891	0.56458	0.971251	0.944432	0.958008	0.770129	1.12929	0.739397	1.17178	2.91217	1.93826	0.941657	0.451367	0.92491	1.61913	1.30173	1.55347	0.423461	0.291566	0.986374	0.923342	0.980321	0.623555	1.02594	1.44746	1.17033	0.616535	0.638447	0.963792	0.905843	0.766292	2.24469	0.886421	0.730552	1.25786	1.18082	0.526237	2.55962	2.72925	1.35254	1.38389	2.48304	1.19754
38_[26][M]+_243.053_4.22	0.926904	0.322491	0.802387	0.306726	0.65867	1.1081	1.36162	1.18977	1.02653	1.57815	0.248662	0.938957	1.14874	0.772986	0.332336	1.08683	1.29472	0.502934	0.69067	0.69988	0.639091	0.662347	1.03939	0.368138	0.65389	0.532783	0.829123	1.14027	1.70563	1.13888	1.22164	1.09604	1.37838	1.01295	0.452344	0.597709	0.758048	0.566983	0.921161	0.791244	1.49975	1.10104	0.827853	0.992576	1.25205	1.04962	1.13543	0.428682	0.820877
38_[156][M]+_443.1961_4.12	0.539605	2.99656	0.577177	5.04323	2.81866	1.39103	2.23357	0.712853	0.696595	1.36974	0.700431	0.455954	1.44987	0.553981	0.29316	0.678963	0.197666	0.828248	0.877164	1.21306	0.715708	1.49627	0.33708	0.923611	1.10187	0.134508	0.27625	0.458433	0.467442	0.630524	0.546458	0.649228	0.262	0.627443	0.964679	1.18185	0.801521	0.552916	3.11748	0.815761	0.845995	0.992332	0.814545	4.57437	3.89425	1.12939	0.751056	0.857307	1.34414
38_[226][M]+_499.1546_4.12	0.838685	0.270735	0.611043	0.30514	0.259515	0.313381	0.782301	0.597036	0.31152	0.403012	0.804603	0.463441	0.280854	0.895183	0.555671	0.368104	0.331309	0.688627	1.75385	1.32477	0.547184	0.83778	1.36806	1.71129	1.18551	0.870928	0.985816	0.902665	0.986928	1.57187	0.965251	0.977181	1.30075	0.897711	0.872454	1.52398	1.02483	1.00562	0.695857	1.69615	0.776154	0.616903	0.393988	0.483291	0.177988	0.48773	1.02531	0.335697	0.339187
38_[305][M]+_565.0487_4.15	0.358011	0.393513	0.1609	0.33048	0.293317	0.310347	0.650213	0.321923	0.258151	0.444977	0.144663	0.21632	0.279343	0.419224	0.195094	0.502121	0.153176	0.0847572	0.280906	0.101684	0.0956581	0.105968	0.63812	0.600034	0.694197	0.128297	0.12624	0.101071	0.16988	0.19086	0.250654	0.204991	0.19077	0.292851	0.0773879	0.184537	0.117611	0.0908133	0.23713	0.327636	0.375563	0.19973	0.25544	0.320699	0.214537	0.291444	0.294252	0.163629	0.298402
39_[267][M]+_537.0842_21.06	0.558452	0.372014	0.403129	0.162215	0.274497	0.459268	0.63439	0.426061	0.224547	0.683806	0.255577	0.529643	0.819903	0.418883	0.268314	0.217326	0.20162	2.29537	1.54908	0.879292	0.682547	0.962005	1.61563	2.29721	2.41634	1.31885	1.08102	0.583977	0.846571	1.22441	0.871688	0.401035	0.55389	0.578456	0.737797	0.790172	1.01722	0.736598	0.937397	0.937983	1.33746	1.11027	0.456669	1.15307	0.870752	0.762885	1.32993	0.227914	0.712026
39_[627][M]+_751.3467_21.04	0.910772	0.542949	0.765247	0.928106	0.896492	0.919842	0.804229	0.793684	1.04348	1.31915	0.474127	0.692248	0.563582	1.3357	0.889068	1.19354	0.797362	0.842555	1.00851	0.827525	0.773268	0.94056	0.376041	0.842564	0.421428	0.560347	0.652265	0.4607	0.579931	0.551039	0.928244	0.334855	0.665682	0.527605	0.437258	0.835536	0.830045	0.493731	1.33282	0.860339	0.916881	0.87205	0.556869	1.46799	1.1601	1.41261	1.28707	0.632499	1.13166
39_[1280][M]+_1075.1798_21.04	0.440872	0.193882	0.271314	0.291955	0.456466	0.230433	0.605137	0.303858	0.319102	0.400721	0.271973	0.337936	0.419562	0.492505	0.258056	0.516861	0.236315	3.74464	1.99609	0.976034	0.732716	1.09795	2.80057	4.13342	5.19781	3.39066	1.0391	0.45486	0.917024	0.827013	0.796024	0.308339	0.311639	0.352373	1.2148	0.481304	0.440518	1.86077	0.511216	0.598699	1.58731	0.992559	0.474096	0.554022	0.655926	0.888202	1.59803	0.372133	0.453927
40_[168][M]+_455.2167_12.19	1.54568	0.613134	0.530215	0.34509	0.868688	0.677718	1.04867	1.137	1.03381	1.28378	1.08824	1.25282	1.32829	1.23131	1.09359	1.77561	0.895239	0.660648	0.552296	0.495317	0.325634	0.502037	0.62194	0.724353	0.921841	0.947651	1.19623	1.24783	1.52131	1.15794	1.62008	0.833098	1.2456	1.29644	1.15388	1.02035	1.00887	0.700741	0.161732	0.818051	0.980455	0.680103	1.07909	1.02411	1.60455	1.0072	1.22913	0.658355	1.15855
40_[312][M]+_567.2142_12.2	1.18402	1.03817	0.998714	0.995482	0.759333	2.17716	1.87839	0.972774	1.32064	2.56498	0.88449	0.265872	0.997075	0.572137	0.771522	0.672448	0.765884	1.90578	0.592149	0.691497	0.413543	0.777121	0.519449	0.335412	0.346768	0.220622	0.173221	0.45563	0.740714	1.07348	1.28278	0.396004	0.403869	0.92335	2.52373	1.63833	2.58741	1.45048	1.3853	0.547639	0.870476	2.33738	0.474322	0.828252	1.09497	1.79262	1.56258	0.902272	1.97282
40_[396][M]+_623.1656_12.18	0.833783	0.46758	0.468581	0.413728	0.644808	0.565817	0.857176	0.478666	0.477135	0.636486	0.555108	0.633984	0.76736	0.428364	0.524957	0.704478	0.371771	0.81586	1.37477	0.804832	0.696483	1.08833	2.06181	2.88202	2.55831	1.89205	1.73211	0.526808	0.753722	0.640139	0.610956	0.775384	0.635033	0.832925	0.704395	0.755411	0.974584	0.611456	0.892843	1.0062	0.877717	0.901995	0.537909	0.966636	0.462388	0.936631	0.594149	0.819816	0.885217
40_[525][M]+_697.2421_12.19	0.732061	0.804792	0.650003	0.599621	0.875135	1.43784	2.49644	0.875593	0.736892	1.17175	1.65605	0.864344	0.371827	1.26354	0.843098	0.879558	1.81586	1.01627	0.841728	0.663397	0.505183	1.50579	1.23817	0.945038	1.12815	0.724882	0.500159	1.24725	2.21464	1.89281	1.67921	1.11391	0.443785	1.45214	2.50588	2.31925	1.79991	1.93102	0.477981	0.852221	1.05136	0.992944	0.713108	1.27718	0.568477	1.59437	1.51516	1.10049	1.10565
40_[630][M]+_753.1247_12.18	1.24229	0.233493	0.412625	0.518727	0.210231	0.375685	0.634147	0.579033	0.387913	1.01269	0.702425	0.738479	0.472248	0.369917	0.471627	0.701595	0.209213	1.57897	0.718582	0.381185	0.748181	0.450791	3.82466	3.91864	1.30647	2.17505	2.057	0.913524	0.676532	1.15053	0.644225	0.636751	1.40769	1.90272	0.786782	0.539097	1.5431	0.366645	0.743707	0.626934	0.626282	1.39204	1.31442	0.903057	0.68267	0.715019	0.480013	0.986761	1.28001
40_[703][M]+_785.3141_12.21	1.68934	1.30305	1.32421	1.6354	2.85617	1.06738	0.800667	1.20918	1.3175	1.68135	1.23583	0.648277	0.973199	0.807415	0.797441	1.95664	0.833404	1.54338	1.5911	1.559	0.854049	1.64159	0.57762	0.806654	0.606066	1.13103	1.65462	1.18333	2.4068	1.71451	3.12662	1.34324	1.02376	1.16779	0.944888	1.55988	1.45316	0.943386	1.53214	1.00182	1.1205	1.47687	0.960134	2.41815	1.86923	1.49676	2.26395	1.78409	2.08314
40_[1126][M]2+_998.5581_12.16	1.02995	3.42674	1.66633	2.42952	1.69558	0.954376	2.05706	0.957938	1.49379	0.955228	2.13483	1.17765	1.89235	2.34461	1.26327	6.05623	0.922595	1.30093	0.913842	1.85654	2.00473	2.32475	0.241212	0.284891	0.186309	0.304638	0.567896	1.66046	1.23117	1.38534	2.67726	1.88022	1.33164	1.19214	2.67761	2.06735	1.49949	0.752505	2.30659	1.59873	1.58	3.01402	2.39682	2.34086	2.11561	2.3882	0.943883	1.09613	3.40214
41_[163][M]+_451.2208_6.56	1.79074	0.4611	0.440396	0.753717	3.30509	1.02435	5.21662	0.897791	1.04104	1.95111	0.297619	1.18719	0.889868	0.682704	0.237273	0.893012	0.68698	0.617811	0.822197	0.526993	0.997629	0.718189	0.372653	0.900217	0.5084	1.07135	0.178127	1.28065	4.65827	1.73799	1.17922	0.50141	2.85194	1.33071	0.515844	0.868487	0.89934	0.955221	0.52683	0.739936	1.43784	0.799423	0.534997	1.27618	1.05608	0.789619	1.09314	0.553076	0.63341
41_[616][M]+_745.1458_6.52	1.36778	0.0844393	0.231257	1.10188	0.53575	1.39742	2.36001	0.955185	0.393055	1.46179	0.277135	0.61617	0.55328	0.147836	0.0689822	0.0568353	0.0330941	0.695761	2.44324	0.255628	0.233493	0.884568	2.65543	2.7585	3.22488	1.376	1.09983	0.692963	1.02861	0.552449	0.394794	0.622611	0.865005	0.718233	0.619092	0.485437	1.08621	0.307936	1.15385	0.588724	1.05867	1.01929	0.163569	1.33263	0.104711	0.59228	0.308592	0.121245	0.291155
41_[657][M]+_767.1266_6.51	0.849995	0.115206	0.330784	1.10714	0.12717	0.994888	1.72808	0.881596	0.337199	1.23193	0.287162	0.538339	0.136919	0.175109	0.111759	0.06164	0.0170925	0.615689	2.05541	0.161815	0.297767	0.993065	1.63738	2.46175	3.10933	1.00483	0.774765	0.395047	0.367731	0.499901	0.594673	0.497457	1.23543	0.536066	0.594858	0.556831	1.09778	0.301464	1.15016	0.756251	0.260464	1.35454	0.185866	1.03574	0.0987183	0.238121	0.393764	0.124565	0.234568
42_[931][M]+_911.1341_5.91	0.454027	1.3475	0.256257	1.58707	0.650929	1.82148	2.84228	1.33904	0.215181	2.0998	0.491522	0.259629	0.781039	0.156207	0.548197	0.444678	0.0456379	0.783451	2.03035	0.291774	0.69229	0.917059	2.45312	1.94978	1.64111	1.34617	0.814334	0.908098	1.475	0.732956	1.10575	0.796069	1.74381	1.06808	1.06968	0.422572	1.5782	0.997134	1.1274	0.541601	1.65533	0.839415	0.659268	0.807013	1.01713	0.396088	0.515735	0.518856	0.453033
42_[941][M]+_913.1554_5.92	0.445024	0.185969	0.127472	0.434449	0.12439	2.23663	2.18008	1.6263	0.200226	1.48905	0.253379	0.574669	0.281854	0.208535	0.0780266	0.107933	0.0633322	0.605862	2.99662	0.249103	0.373667	1.21131	1.94023	1.39229	2.05288	0.736053	0.507688	1.15391	1.143	0.860856	0.407996	0.698939	1.39137	1.33531	0.422003	0.626496	1.50088	0.686283	0.620744	0.442453	0.301822	0.692709	0.214791	0.832324	0.191384	0.127929	0.205751	0.194397	0.151273
43_[8][M]+_174.956_1.06	1.83572	1.07437	1.42267	0.874527	1.27333	0.818285	1.03834	0.872718	1.2394	1.2719	1.44227	1.30456	1.27288	1.50856	1.52854	1.43005	0.97265	1.19946	0.863662	1.20621	0.87344	0.787492	0.489825	0.667712	0.497134	0.908133	1.33008	0.992285	1.03174	1.41757	1.25486	1.05107	1.30321	0.964093	1.12412	1.12695	1.33875	0.815326	0.976255	1.3902	1.43539	1.22743	0.804457	0.904345	1.07442	0.850706	1.65791	0.364151	0.770502
43_[342][M]+_586.8207_1.09	1.44139	1.27083	1.00821	0.904076	1.16855	0.887148	0.992008	0.888904	1.19976	1.44172	1.12171	1.27644	1.14554	1.34159	1.22228	1.79741	1.17408	1.17751	1.29274	1.44319	1.07866	0.808801	0.748679	0.722621	0.84085	0.81891	0.883281	1.28469	1.2654	1.23705	1.00801	1.00816	1.12216	1.19909	0.930843	1.11302	0.94959	0.885852	1.01463	1.1692	1.46196	0.99623	0.973527	1.0003	1.24599	0.877904	1.46347	0.462498	0.846878
43_[533][M]+_700.8121_1.07	1.01504	0.825145	0.996374	0.854604	0.838265	1.19352	0.87475	1.08067	1.10119	1.15483	1.04451	0.851267	1.11969	0.991125	1.19245	1.31762	0.810889	0.935006	0.934797	0.862087	0.738203	0.852464	0.761305	0.835265	0.892224	0.68075	0.967605	0.716219	0.9853	1.06598	0.937771	1.00317	0.812832	0.979804	1.02156	0.936341	0.888386	0.712571	0.677434	1.28248	1.00649	0.909212	0.843512	1.04275	1.08922	0.853306	1.00763	0.420287	0.978117
43_[558][M]+_716.8097_1.1	1.25277	0.937846	0.909453	0.844512	1.23218	0.949127	1.27802	1.02394	1.34616	1.07614	1.01812	1.32635	1.45728	1.25796	0.905353	1.19575	1.08846	0.769369	0.919275	1.07043	1.06273	1.02789	0.925775	0.838459	0.931789	0.999036	1.17586	1.17918	1.04678	1.18391	1.02449	1.20074	1.29286	1.07002	0.892251	1.30046	0.926012	0.914507	0.991102	1.74983	1.20853	0.680018	0.997627	1.08341	1.12577	0.79624	1.40415	0.876399	0.909316
43_[675][M]2+_774.283_1.08	1.23959	1.00548	1.11635	0.935384	1.1464	0.875805	1.22135	0.938425	0.872394	1.33876	0.942971	0.962741	1.12658	1.06899	1.34801	1.27759	0.819746	1.25967	0.884112	1.30581	0.721995	0.837319	0.47967	0.815836	0.758086	0.902487	1.19471	0.779336	0.741457	1.24398	1.6232	1.21279	0.909802	1.17914	1.04698	1.06887	0.864781	0.816642	0.981462	0.997049	1.13918	1.14774	0.547534	1.09234	1.08824	0.800578	1.30345	0.939668	0.993321
43_[721][M]2+_791.2757_1.07	1.04231	0.902846	1.10823	0.770069	1.15728	0.689163	1.00786	0.879228	1.07241	1.24057	1.07939	0.907146	0.835286	0.847089	0.933499	1.02486	0.801952	0.954612	0.974052	0.912995	0.689188	0.73137	0.683616	0.896523	0.745319	0.652514	1.15162	0.791239	0.994196	0.966644	0.71037	1.08196	0.819391	0.875334	1.09427	0.985461	0.894696	0.887716	0.78393	0.880635	0.905482	1.36211	0.828258	0.83081	0.922004	0.482545	1.36051	0.999457	1.36099
43_[741][M]+_800.7676_1.07	2.08031	1.08856	1.25395	0.877696	1.52571	1.06098	0.924813	1.08104	1.11005	1.51855	1.52017	1.37651	1.49181	1.8201	1.37478	1.47641	1.13553	1.13533	0.895473	1.28345	0.964057	0.933002	0.801793	0.804306	0.701453	0.925641	1.3825	1.11946	1.20125	1.45427	1.31014	1.07657	1.44699	0.991756	0.985438	1.1998	1.40732	1.07561	1.08449	1.4599	1.69149	1.15466	1.02211	1.25848	1.08646	1.02202	1.65383	0.816694	0.816999
43_[755][M]+_808.7433_1.07	2.23813	1.06136	1.38627	0.759928	1.39503	0.716493	1.14246	0.832032	1.09366	1.02214	1.5621	1.83283	1.24944	2.43774	1.55451	1.9034	1.14075	1.33252	0.773399	1.42289	0.923351	0.74689	0.941663	0.853677	0.527273	1.06153	1.21767	0.969503	1.56026	1.45323	1.15033	1.13392	1.65056	0.86248	0.900615	1.13099	1.13751	0.977459	1.04807	1.52621	2.07119	1.25489	0.792446	0.854291	1.13367	1.24404	1.78724	0.710145	0.775059
43_[780][M]2+_822.7692_1.09	1.25444	0.859343	0.908292	1.20174	0.998323	0.893413	1.19504	0.887331	0.893861	1.23226	0.904728	0.945256	1.3049	0.912173	1.01542	1.07475	0.800982	0.809232	0.871403	0.854668	0.993269	0.896872	0.599217	1.17145	0.896952	0.84793	1.02568	1.04425	0.863695	1.10786	1.05737	0.985959	1.09306	1.10715	0.766177	0.873078	0.907865	0.790392	1.02515	1.02433	1.13358	1.14491	0.890146	1.14793	1.11767	1	1.13812	0.579593	0.915792
43_[802][M]+_838.2775_1.06	1.48793	0.851534	0.846189	0.78308	0.852972	0.826122	1.04776	1.02155	0.615333	1.28056	0.877413	0.841181	0.878199	1.02124	0.919566	1.01299	1.18173	0.717207	0.935221	0.97369	0.805123	1.07274	0.778133	0.674823	0.628056	0.84138	0.892506	0.825827	1.168	1.40549	1.01163	1.22298	1.22598	1.15424	0.839009	1.01945	1.15791	1.05914	0.781071	1.10304	1.48914	0.954652	0.629168	0.877844	0.637765	0.635585	0.86161	0.764684	0.735961
43_[811][M]+_846.7838_1.09	1.10355	1.11858	0.929026	0.867024	1.10211	0.816323	0.855639	1.0781	0.804106	0.943069	0.839411	0.913272	1.32424	1.11843	0.880864	1.62677	0.991029	0.937308	0.826987	1.19244	0.747917	0.847716	0.759044	0.912349	0.662299	0.736714	0.894054	0.814636	1.099	0.932621	0.978723	1.08964	0.94805	1.11865	0.685472	0.89375	0.971162	0.904449	0.985093	1.02545	1.18844	0.839815	0.795763	1.16855	1.07441	0.792006	0.953714	0.651599	0.706755
43_[815][M]+_850.2769_1.08	1.85653	1.04544	0.882784	0.93029	1.29311	0.738933	1.03454	0.887365	0.977288	1.11767	1.03394	1.4681	1.19335	1.81122	1.02204	1.5105	1.04385	0.845682	1.00917	1.11661	1.14955	0.832991	0.611304	1.01008	0.66676	0.882212	1.07955	1.09986	0.850526	1.38245	1.66002	1.11082	1.51894	0.76793	0.871494	1.25751	1.08567	0.773384	1.09067	1.4764	1.23748	1.36233	0.674148	0.975622	1.04342	0.857159	1.60512	0.570054	1.02296
43_[822][M]2+_854.2744_1.07	1.39375	0.720779	1.04302	0.981434	0.938413	1.15298	1.14486	0.957632	1.15851	1.2622	0.915888	1.01564	0.87256	0.917364	1.24968	1.15281	0.881563	0.753774	1.02916	0.902945	0.734912	0.804082	0.900332	1.24254	0.692601	0.904867	0.984271	0.959348	1.18672	1.50647	1.27883	1.4011	1.05709	1.32729	1.01164	0.901331	1.16937	1.18858	0.769474	0.874106	1.15233	0.973969	0.685968	0.948365	0.790094	0.886059	1.26993	0.548154	0.816442
43_[826][M]2+_855.7737_1.06	1.08908	1.09392	0.989678	1.34789	0.77727	0.843502	1.00777	1.00864	0.900972	1.10707	0.916221	1.23768	0.992226	1.42012	1.0572	1.26314	0.744134	0.889691	1.3119	1.20602	1.099	0.934925	0.678909	0.879693	0.759367	0.756453	0.92375	0.906709	0.719585	1.10502	1.42037	1.17678	1.2041	0.899274	0.764954	0.860937	0.891129	0.916482	1.03783	1.55244	1.04243	1.30843	0.908055	1.14033	0.927551	0.961721	1.208	0.71616	0.845761
43_[843][M]2+_864.776_1.07	1.50765	0.819046	0.932341	0.937483	0.996881	0.877539	1.20893	0.941593	1.01305	1.25739	0.978979	0.97795	1.27883	1.32794	1.21747	1.1122	0.848439	0.844544	0.846231	1.11547	0.699436	0.898642	0.915662	0.761415	0.828234	0.897365	0.952561	0.594182	1.06451	1.25264	1.13799	1.00888	0.894607	1.03033	0.787286	1.04311	1.05139	0.782032	0.726117	1.15677	1.17336	1.11584	0.775457	1.06223	0.991322	0.924405	1.21115	0.769296	1.00003
43_[855][M]2+_872.7758_1.06	1.28022	0.940914	1.53281	0.923738	1.00632	0.712088	0.909522	0.80984	1.29793	1.04431	1.25627	0.890186	1.03345	0.856864	1.44085	1.19844	0.971905	1.50589	0.703309	1.01225	0.90001	0.788493	1.03994	0.807211	0.729987	0.910211	1.41365	0.815266	0.859844	1.03427	1.09683	0.913767	0.830571	0.999602	1.36786	0.867703	0.980436	0.838175	0.851889	0.905874	0.97558	0.937493	0.915667	0.885969	0.925464	1.04669	1.14496	0.947939	0.950629
43_[867][M]2+_879.234_1.1	1.7118	1.13032	1.22267	0.709886	0.861779	1.07919	0.893858	0.743023	1.40317	1.5193	1.10134	1.45627	0.888214	1.15046	1.53329	1.14422	0.773487	1.11329	0.846805	1.21907	1.3314	0.609358	0.912662	0.868159	0.824113	0.735329	1.39911	1.01944	1.10518	1.81467	1.50432	0.711094	1.21035	1.31176	1.2018	1.08609	1.5448	1.0562	0.739616	1.36475	1.02729	1.07532	0.969402	0.665739	0.956069	0.904445	1.29744	0.617924	1.07796
43_[869][M]2+_880.7741_1.07	1.32684	0.926723	0.798345	0.914498	1.07967	0.91631	1.07922	0.973626	0.973212	1.20879	1.00436	0.956755	1.01979	0.908442	0.923308	1.09733	0.81173	0.926909	0.641342	0.983486	0.853038	0.829474	0.842545	0.72824	0.721946	0.666394	1.01102	0.663384	0.860858	1.35308	1.09652	0.93	0.900643	1.25009	0.932305	0.968999	0.935605	0.884752	0.865075	1.12572	1.40646	0.873005	0.749009	0.902848	1.11421	0.814473	1.15708	0.554485	0.806296
43_[888][M]2+_887.7737_1.06	1.47581	0.803745	0.902694	1.32982	1.22326	0.999088	1.3488	0.948587	0.867598	1.32448	1.0712	0.918137	1.2736	0.880711	1.04919	1.36277	0.878208	0.938332	0.847503	0.83546	0.915029	0.827027	0.959974	0.906966	0.679361	0.894621	0.995432	0.844818	1.09884	1.3451	1.05631	1.02271	0.964508	1.31047	0.73124	0.823406	1.27317	0.980323	1.0259	1.00696	1.23683	1.36791	0.765715	1.04498	0.862003	0.721151	1.04824	0.750888	0.906411
43_[905][M]2+_897.8204_1.08	1.49418	1.04107	0.954883	1.20981	1.35101	0.747364	1.42618	0.968569	0.837668	1.42292	0.90531	0.696658	1.44272	0.828554	1.22996	1.14345	0.748667	0.832413	0.838632	0.699913	0.518125	0.862648	0.987905	0.777141	0.999336	1.38393	1.20443	0.654923	0.750573	1.03723	1.23869	0.901612	0.713076	1.14473	1.10367	0.695252	0.810421	0.89859	1.10595	0.920748	1.57264	0.866551	0.53652	1.39525	1.03415	0.639484	0.935581	0.866026	0.807708
43_[934][M]2+_911.7743_1.06	1.2115	0.716173	1.00797	0.926381	0.903947	1.04865	1.38065	0.794011	0.815175	1.43027	1.07256	0.992441	1.04994	1.00198	0.988125	1.0595	0.955553	0.961062	0.934867	0.905276	0.778986	0.789748	0.667048	0.798755	0.829961	0.699112	1.04812	0.805315	0.926337	1.30632	1.00565	1.01013	1.04817	1.13867	0.859661	0.828785	0.997125	0.815054	0.817262	0.946359	1.27559	0.934966	0.711327	0.604727	1.04669	0.691864	1.05944	0.364042	0.797161
43_[939][M]2+_912.8184_1.06	1.3638	0.667847	0.749025	0.827926	0.843442	1.19889	1.07748	1.23193	0.698643	1.42332	1.05535	0.847256	0.961223	0.669355	0.979235	0.989142	0.636874	0.640253	0.796019	0.815691	0.929469	1.06488	0.737885	0.749729	0.71586	1.1334	0.886502	1.01184	0.882421	1.44802	0.795526	0.9901	1.01037	1.2787	0.777986	0.74941	0.922212	0.749379	0.879987	1.0046	1.17684	0.912049	0.795237	1.20966	0.717908	0.484362	0.691772	0.438115	0.841073
43_[945][M]+_913.2752_1.06	1.5054	0.88207	1.00748	0.923777	1.2961	0.980254	0.947391	1.05128	0.96067	1.38049	1.06101	0.993552	1.2842	1.039	1.11255	1.27836	0.889301	0.886605	1.03734	1.01872	0.928921	0.981246	0.821799	0.87792	0.752127	0.888093	1.07159	0.825504	0.942826	1.34414	1.42399	1.34509	1.21573	1.00016	1.05416	1.01626	1.3117	0.662854	0.835424	1.29656	0.896024	1.284	0.775873	0.987893	1.06135	0.680524	1.32439	0.724093	1.15387
43_[969][M]2+_923.3154_1.06	1.07043	0.908699	1.0919	1.24431	0.846675	0.857171	0.999447	0.909931	1.08018	1.17614	1.10877	0.735849	1.20734	0.896375	1.66303	1.6939	0.91291	0.951878	0.844851	0.996799	0.491781	0.914167	0.814598	0.826355	0.910874	0.888233	1.21592	0.639884	0.968327	1.25364	1.21036	0.927046	0.738801	1.28273	1.12702	0.796081	1.13878	0.677697	0.946165	0.994386	1.34604	1.0044	0.500342	1.33528	1.12544	0.881243	1.1671	0.665261	1.06589
43_[981][M]+_928.7831_1.06	1.16277	0.789943	0.909028	0.884088	0.931132	1.00624	0.865931	0.904753	0.880364	1.13559	0.852117	0.761267	0.853488	1.14775	1.00032	0.927389	0.819845	0.833104	0.727392	0.945154	0.690468	0.901428	0.819135	0.955596	0.83219	0.868762	0.900225	0.817197	0.804991	0.860842	0.958737	0.805676	0.831774	0.834794	0.729813	0.654997	0.933842	0.813656	0.801604	0.908967	0.809877	0.876194	0.743934	0.691562	0.807416	0.81367	1.16316	0.675931	0.974058
43_[1020][M]+_945.8173_1.06	1.11663	0.74476	0.684713	1.289	0.847287	0.976641	1.01936	0.901123	0.811814	1.42094	0.905232	0.785479	0.905531	0.771455	0.899598	1.15613	0.938023	0.966258	0.772127	0.966741	0.68844	0.975879	0.718744	0.862252	0.73133	1.22519	1.13141	0.997598	0.691716	1.23572	0.835713	1.039	1.00362	0.934217	0.849774	1.03285	1.00444	0.954469	0.884439	0.91261	1.29429	0.778913	0.719163	1.02617	0.969881	0.805449	0.785659	0.718279	0.728362
43_[1025][M]2+_948.3162_1.06	1.47237	0.797315	0.988421	1.05465	1.04509	1.02035	1.2874	1.11337	1.0316	1.2491	0.817993	0.897438	1.07727	1.00272	1.18741	1.15956	0.796088	1.11933	0.756388	0.849055	0.839376	0.899192	0.662126	0.671344	0.547485	0.938815	0.962784	0.840507	1.06548	1.50806	0.986996	1.31165	1.04178	1.07335	0.988484	0.822388	1.14607	0.90583	0.899293	0.974201	1.30458	0.88726	0.679499	0.807696	0.840519	0.487743	0.927571	0.711715	0.550062
43_[1036][M]2+_954.232_1.1	1.33035	0.811914	1.13675	0.98491	1.08494	0.971989	0.701183	1.37815	1.15568	1.18561	1.09313	1.12437	0.990192	1.58146	1.43345	1.42313	0.868932	1.00708	1.08615	1.10992	0.826171	1.1543	0.85027	0.731364	0.566785	0.763141	1.18638	0.90471	1.08489	1.23289	1.24496	1.39342	0.789897	0.937817	0.973898	1.20983	1.18136	0.933271	1.20162	1.44365	1.04802	0.93672	0.845951	1.21113	1.16584	0.792296	1.22072	0.708811	0.858707
43_[1047][M]2+_959.316_1.06	1.1958	0.899419	0.871031	0.966198	0.877705	0.97168	1.03269	0.863211	0.87152	1.10369	1.38275	0.812179	0.989628	0.932326	0.978661	1.19294	0.836404	0.819418	0.590319	0.976742	0.867032	0.907876	0.899052	0.739955	0.642992	1.24747	0.923931	0.534377	1.26245	1.32179	0.890197	1.05285	0.757055	1.24513	0.845583	1.05621	1.38043	0.87827	1.1268	1.21889	0.795957	0.9026	0.687397	1.18644	1.34025	0.624485	1.02649	0.877653	1.22858
43_[1051][M]2+_961.8185_1.08	1.05418	0.852121	1.02865	0.99488	0.753374	0.944429	1.57376	0.829344	0.841358	0.985059	0.775722	0.754665	0.867053	0.837456	0.832169	1.24986	0.796829	0.660334	0.986264	0.614918	0.652412	0.893143	0.759957	1.44312	1.17649	1.19074	1.19831	0.829253	0.773914	1.0706	1.04844	1.23916	0.777301	0.91787	0.973336	0.966333	0.899202	0.670508	0.920046	0.998707	1.05035	0.801115	0.677503	0.94857	0.781387	0.799158	0.877197	0.68268	1.09214
43_[1058][M]2+_966.2369_1.07	1.57732	0.997718	1.31164	0.973479	1.17355	0.705129	1.36997	1.00211	1.12771	1.07109	1.46195	1.04244	1.28147	1.72899	1.44373	1.10898	1.13177	0.939456	0.973517	1.15332	0.647325	0.902296	1.01089	0.966094	0.750515	0.986249	1.34372	0.713288	1.01976	1.33808	1.45347	1.21555	1.08242	0.799778	1.00519	1.06577	0.909151	0.937442	1.11465	1.20245	2.03681	1.13614	0.6365	0.77377	0.861336	1.12016	1.2262	0.712407	0.800073
43_[1067][M]+_969.3198_1.06	0.858139	0.949239	1.09976	1.1395	0.889508	0.766669	0.949081	1.00319	0.763713	0.606354	0.927606	0.506425	0.741968	0.829177	1.03074	1.5098	1.05519	0.891706	0.914486	0.985135	0.545307	1.19141	0.855371	0.87852	0.780576	1.2243	1.019	0.782692	1.14764	1.16022	0.943605	0.96935	0.820603	0.889014	1.13457	0.945975	1.06745	1.15948	0.930592	1.05619	1.35266	0.66581	0.774086	1.07676	0.987373	0.828627	0.805747	0.732337	0.85191
43_[1079][M]+_974.3001_1.08	1.26749	0.948378	0.936259	1.25411	1.3892	0.862913	1.21622	0.914971	0.917688	1.02971	0.835048	1.05553	1.38424	0.973204	1.02213	1.19353	0.866598	0.730857	0.9122	0.794167	0.683774	0.925721	0.807659	1.09583	0.75704	1.0054	0.982064	0.751796	0.933442	1.2108	1.25804	1.3867	1.024	0.783824	0.79168	1.14567	0.954068	0.868567	0.982597	1.15986	1.27873	0.938192	0.644212	1.15727	1.04773	1.10075	1.07145	0.695173	0.968288
43_[1086][M]2+_976.823_1.06	1.08392	0.964334	0.736316	1.15458	1.22128	1.30475	0.991921	1.11404	0.657531	1.29003	0.612976	0.953082	1.54359	1.02362	0.792295	1.47956	0.87692	0.685277	0.801856	0.812717	0.702792	1.25855	0.857943	0.761541	0.907207	1.26749	0.880195	0.833598	0.918828	1.115	1.03405	1.18126	0.939747	1.01198	0.588908	0.73309	0.799903	0.938246	1.03037	0.954977	1.22561	0.979835	0.71323	1.38636	0.789046	0.477901	0.778274	0.602461	0.877191
43_[1093][M]2+_979.2311_1.1	1.66836	0.846659	0.847239	1.04979	1.03071	0.959388	1.01399	0.89407	0.839158	1.18803	0.829946	0.907618	1.08642	1.12596	0.889872	0.983482	0.974826	0.619397	0.804635	0.990342	0.785671	1.03828	0.807041	0.676965	0.54414	0.865277	0.832099	0.702959	1.00995	1.28001	0.82297	0.97224	1.01611	1.10618	1.03371	0.881866	1.15514	0.930163	0.923555	0.920397	1.38839	1.0331	0.767115	0.71246	0.909803	0.703262	0.977935	0.841146	0.850054
[truncated: 636 more rows]
[truncated: 74 more columns]

## Sheet: raw data
							Batch:	1	1	1	1	1	1	1	1	1	1	1	1	1	1	1	1	1	1	1	1	1	1	2	2	2	2	2	2	2	2	2	2	2	2	2	2	2	2	2	2	2	2
[truncated: 14,395 more rows]
[truncated: 120 more columns]
