# Supplementary material for: The metabotyping of an East African cassava diversity panel: A core collection for developing biotic stress tolerance in cassava
Source: PLoS One. 2020 Nov 18;15(11):e0242245. doi: 10.1371/journal.pone.0242245 (PMC7673516; doi:10.1371/journal.pone.0242245)
Supplement: S2 File — (XLSX) [file pone.0242245.s007.xlsx]

## Sheet: Sheet1
	S-plot list WF phenotype			ANOVA - Multiple Comparison of Mean														ANOVA - Model
				Tukey (HSD) test					Benjamini-Hochberg post-test					Dunnett's test (MAL5 as control)				Goodness of fit	Analysis of variance			Mutliple T-test corrected by Holm-Sidak (alpha 0.05)
Identification of chemical features	p[1]	p(corr)[1]	Var ID (Primary)	MAL5	MAL6	TZ3	TZ6	UG4	MAL5	MAL6	TZ3	TZ6	UG4	MAL5 vs MAL6	MAL5 vs TZ3	MAL5 vs TZ6	MAL5 vs UG4	R2	F	Pr > F	Significant	MAL5 vs MAL6	MAL5 vs TZ3	MAL5 vs TZ6	MAL5 vs UG4
malic acid-in source fragment	0.0552243	0.761778	1_[3][M]+_133.0144_8.58	C	D	B	A	C	C	D	B	A	C	Yes	Yes	Yes	No	0.933699	63.3719	< 0.0001	YES	No	No	Yes	No
caffeic acid-in source fragment	0.0559253	0.755228	1_[10][M]+_179.0348_8.57	B	D	A	A	B	C	D	B	A	C	Yes	Yes	Yes	No	0.919663	51.5142	< 0.0001	YES	No	No	Yes	No
Caffeoyl malate quinone form-2M	0.0506655	0.640457	1_[348][M]+_589.0831_8.55	B	B	A	A	B	B	C	A	A	BC	Yes	Yes	Yes	No	0.896622	39.0296	< 0.0001	YES	No	No	Yes	No
Caffeoyl malate-2M	0.0973132	0.693399	1_[350][M]+_591.0983_8.57	AB	C	A	A	B	B	C	A	A	B	Yes	No	Yes	No	0.853607	26.2391	< 0.0001	YES	No	No	No	No
	0.0465354	0.701216	1_[369][M]+_607.0952_8.55	C	D	A	B	CD	C	D	A	B	CD	Yes	Yes	Yes	No	0.928741	58.6502	< 0.0001	YES	No	No	Yes	No
	0.048468	0.719904	1_[380][M]+_613.0811_8.58	C	C	A	B	C	C	C	A	B	C	No	Yes	Yes	No	0.92831	58.2707	< 0.0001	YES	No	No	Yes	No
	0.0531461	0.722971	1_[387][M]2+_617.0591_8.57	B	C	A	A	BC	B	C	A	A	BC	Yes	Yes	Yes	No	0.911062	46.097	< 0.0001	YES	No	No	Yes	No
	0.0497417	0.775002	1_[440][M]+_645.0206_8.57	C	C	A	B	C	CD	D	A	B	C	No	Yes	Yes	No	0.883174	34.0188	< 0.0001	YES	No	Yes	Yes	No
	0.0477705	0.624878	1_[705][M]2+_786.5585_8.6	B	B	AB	A	AB	B	B	AB	A	AB	No	No	Yes	No	0.480069	4.15499	0.0147732	YES	No	No	No	No
Caffeoyl malate-3M	0.0703815	0.720627	1_[882][M]+_885.1424_8.55	B	C	A	A	B	B	C	A	A	B	Yes	Yes	Yes	No	0.874717	31.4188	< 0.0001	YES	No	No	Yes	No
	0.0605945	0.694765	1_[927][M]+_909.1362_8.57	B	C	A	A	BC	B	C	A	A	BC	Yes	Yes	Yes	No	0.90686	43.8142	< 0.0001	YES	No	No	Yes	No
	0.0531356	0.757354	1_[1012][M]+_941.0764_8.57	C	D	A	B	C	C	D	A	B	C	Yes	Yes	Yes	No	0.925174	55.6397	< 0.0001	YES	No	Yes	Yes	No
	0.0662766	0.734561	1_[1239][M]2+_1057.1604_8.59	BC	C	AB	A	ABC	B	B	A	A	AB	No	Yes	Yes	No	0.644051	8.14226	0.000623409	YES	No	No	No	No
Caffeoyl malate-4M	0.135306	0.607958	1_[1497][M]+_1183.2141_8.55	A	B	A	A	AB	A	B	A	A	A	Yes	No	No	No	0.655838	8.57523	0.000467603	YES	No	No	No	No
	-0.0719232	-0.591132	7_[161][M]+_451.0552_3.51	A	A	AB	B	AB	A	A	A	B	A	No	Yes	No	No	0.585838	6.36531	0.00224893	YES	No	No	No	No
	-0.0528901	-0.747621	7_[320][M]+_571.0084_3.51	AB	A	BC	C	BC	AB	A	BC	C	BC	No	Yes	No	No	0.6411	8.03831	0.000668875	YES	No	No	No	No
	-0.0499318	-0.755358	7_[343][M]+_586.9754_3.53	AB	A	BC	C	BC	AB	A	BC	C	BC	No	Yes	No	No	0.625944	7.53029	0.000950976	YES	No	No	No	No
Neochlorogenic acid (5-O-caffeoylquinic acid)-2M	-0.0645773	-0.65627	7_[540][M]+_707.1832_3.49	A	A	B	B	A	A	A	B	B	A	No	Yes	Yes	No	0.689264	9.98174	0.000194563	YES	No	No	No	No
	-0.0622436	-0.792845	7_[747][M]+_803.1383_3.52	A	A	B	B	AB	A	A	BC	C	AB	Yes	Yes	No	No	0.697602	10.381	0.000153904	YES	No	No	No	No
	-0.0729975	-0.640082	7_[751][M]+_805.1536_3.5	A	A	AB	B	A	AB	A	B	C	AB	No	Yes	No	No	0.693991	10.2054	0.000170492	YES	No	No	No	No
	-0.0498564	-0.817956	7_[787][M]+_827.1371_3.52	A	A	B	B	AB	A	A	BC	C	AB	Yes	Yes	No	No	0.721719	11.6707	< 0.0001	YES	No	No	No	No
	-0.0502505	-0.794546	7_[809][M]+_843.1076_3.51	A	AB	BC	C	ABC	A	AB	C	C	BC	Yes	Yes	No	No	0.60717	6.95534	0.00144006	YES	No	No	No	No
	-0.0574507	-0.85174	7_[830][M]+_858.0703_3.51	AB	A	CD	D	BC	AB	A	CD	D	BC	Yes	Yes	No	No	0.81284	19.5436	< 0.0001	YES	No	No	No	No
	-0.053162	-0.774674	7_[861][M]2+_876.1187_3.49	A	A	B	B	AB	A	A	B	B	AB	Yes	Yes	No	No	0.637096	7.89996	0.000735182	YES	No	No	No	No
	-0.05848	-0.6422	7_[973][M]+_925.1087_3.5	A	A	AB	B	AB	A	A	A	B	A	No	Yes	No	No	0.639604	7.98625	0.000693012	YES	No	No	No	No
	-0.0531532	-0.835727	7_[1022][M]+_947.084_3.52	AB	A	B	B	B	AB	A	C	BC	BC	No	Yes	No	No	0.610057	7.04015	0.00135298	YES	No	No	No	No
	-0.048625	-0.759508	7_[1052][M]+_963.0591_3.5	AB	A	BC	C	ABC	AB	A	BC	C	ABC	No	Yes	No	No	0.704514	10.7292	0.000126056	YES	No	No	Yes	No
	-0.0602282	-0.704394	7_[1113][M]2+_992.1821_3.5	A	A	C	BC	AB	A	A	B	B	A	No	Yes	Yes	No	0.65694	8.61726	0.000454945	YES	No	No	No	No
	-0.0577914	-0.699361	7_[1129][M]+_1001.1754_3.5	A	A	BC	C	AB	A	A	B	B	A	No	Yes	Yes	No	0.703871	10.6961	0.000128444	YES	No	No	No	No
	-0.0564397	-0.712782	7_[1145][M]2+_1008.1617_3.52	A	A	B	B	A	A	A	B	B	A	Yes	Yes	No	No	0.730415	12.1923	< 0.0001	YES	No	No	No	No
	-0.0584197	-0.635242	7_[1228][M]+_1050.161_3.5	A	A	B	B	A	A	A	B	B	A	Yes	No	No	Yes	0.671742	9.20875	0.000311786	YES	No	No	No	No
Neochlorogenic acid (5-O-caffeoylquinic acid)-3M	-0.0629987	-0.653831	7_[1245][M]+_1061.2821_3.5	A	A	B	B	A	A	A	B	B	A	Yes	No	No	Yes	0.655589	8.56578	0.000470504	YES	No	No	No	No
	-0.0804286	-0.556583	7_[1362][M]2+_1109.2551_3.51	A	A	AB	B	A	A	A	AB	B	A	Yes	No	No	No	0.570387	5.97455	0.00305775	YES	No	No	No	No
	-0.0762058	-0.733337	7_[1453][M]+_1159.2516_3.5	A	A	BC	C	AB	A	A	BC	C	AB	Yes	Yes	No	No	0.747392	13.3141	< 0.0001	YES	No	No	No	No
	-0.0677628	-0.578154	7_[1468][M]2+_1169.2299_3.5	A	A	AB	B	A	A	A	AB	B	A	No	Yes	No	No	0.577445	6.14951	0.00266152	YES	No	Yes	No	No
	-0.0698114	-0.668245	7_[1471][M]2+_1172.2389_3.5	AB	A	AB	B	AB	AB	A	AB	B	AB	No	Yes	No	No	0.448508	3.65968	0.0237678	YES	No	No	No	No
	-0.0607465	-0.640536	7_[1492][M]+_1179.2308_3.51	A	A	AB	B	A	AB	A	BC	C	AB	Yes	No	No	No	0.639789	7.99268	0.000689979	YES	No	No	No	No
	-0.0741143	-0.747109	7_[1526][M]+_1197.2089_3.5	A	A	B	B	AB	A	A	B	B	AB	No	Yes	Yes	No	0.560662	5.74269	0.00368683	YES	No	No	No	No
Coumaric acid fragment	0.0770367	0.868973	8_[6][M]+_163.04_10.78	BC	C	A	AB	AB	B	C	A	A	A	Yes	Yes	Yes	Yes	0.777179	15.6955	< 0.0001	YES	No	No	No	No
p-Coumaric acid malate10.5min	0.105033	0.859343	8_[35][M]+_279.0511_10.77	B	C	A	AB	AB	B	C	A	A	A	Yes	No	Yes	Yes	0.804651	18.5357	< 0.0001	YES	No	No	No	No
	0.0490975	0.702385	8_[80][M]+_378.9783_10.78	A	B	A	A	A	A	B	A	A	A	No	No	No	Yes	0.702231	10.6124	0.00013472	YES	No	No	No	No
p-Coumaric acid malate10.5min-2M	0.119491	0.834818	8_[297][M]+_559.1117_10.77	AB	B	A	A	A	B	C	A	A	A	No	No	No	No	0.723316	11.764	< 0.0001	YES	No	No	No	No
	0.0873848	0.842211	8_[332][M]+_581.0932_10.77	AB	B	A	A	A	B	B	A	A	A	No	No	No	No	0.691508	10.0871	0.000182788	YES	No	No	No	No
	0.0868619	0.749074	8_[358][M]+_597.0623_10.78	AB	B	A	A	A	AB	B	A	A	A	No	No	No	No	0.650002	8.35721	0.000539864	YES	No	No	No	No
	0.0953013	0.677981	8_[814][M]2+_850.1647_10.8	A	A	A	A	A	A	A	A	A	A	No	No	No	No	0.403495	3.04394	0.044284	YES	No	No	No	No
	0.135663	0.846089	8_[838][M]+_861.1543_10.79	AB	B	A	A	A	B	C	A	A	A	Yes	Yes	No	No	0.744201	13.0919	< 0.0001	YES	No	No	No	No
	0.0974973	0.736304	8_[849][M]2+_869.135_10.8	AB	B	A	AB	A	AB	B	A	A	A	No	No	No	No	0.49859	4.47469	0.0109925	YES	No	No	No	No
	0.121542	0.689467	8_[863][M]+_877.119_10.78	A	A	A	A	A	A	A	A	A	A	No	No	No	No	0.456288	3.77644	0.0212056	YES	No	No	No	No
	0.100669	0.650476	8_[876][M]+_883.1346_10.77	A	A	A	A	A	A	A	A	A	A	No	No	No	No	0.336131	2.27845	0.100815	NO	No	No	No	No
	0.098492	0.649422	8_[906][M]+_899.1085_10.78	A	A	A	A	A	A	A	A	A	A	No	No	No	No	0.34974	2.42031	0.0862154	NO	No	No	No	No
	0.0683021	0.637326	8_[1174][M]+_1023.1749_10.76	A	A	A	A	A	A	A	A	A	A	No	No	No	No	0.364142	2.57705	0.0726791	NO	No	No	No	No
	0.0927166	0.6277	8_[1426][M]+_1141.2161_10.77	AB	B	A	A	A	AB	B	A	A	A	No	No	No	No	0.51831	4.84212	0.00790841	YES	No	No	No	No
	0.0937518	0.764076	8_[1515][M]+_1191.2486_10.75	AB	B	A	A	AB	AB	B	A	A	A	No	No	No	No	0.544657	5.38266	0.00496638	YES	No	No	No	No
	0.0495852	0.643319	19_[742][M]+_801.3099_9.07	B	A	A	A	A	C	B	A	A	AB	Yes	Yes	Yes	Yes	0.892604	37.4008	< 0.0001	YES	Yes	Yes	Yes	Yes
	-0.0623425	-0.671818	25_[538][M]+_705.1729_5.83	A	A	AB	B	AB	A	A	BC	C	AB	No	Yes	No	No	0.569984	5.96473	0.00308184	YES	No	No	No	No
	0.0508403	0.605382	26_[510][M]+_687.029_10.74	AB	B	A	AB	AB	A	A	A	A	A	No	No	No	No	0.418332	3.23637	0.0363195	YES	No	No	No	No
	0.0761846	0.70344	26_[889][M]+_889.2075_10.73	A	A	A	A	A	A	A	A	A	A	No	No	No	No	0.419846	3.25656	0.0355787	YES	No	No	No	No
	0.0556796	0.607966	27_[73][M]+_371.1007_7.23	A	B	A	A	A	A	B	A	A	A	No	Yes	No	No	0.853866	26.2936	< 0.0001	YES	No	No	No	No
	0.0577605	0.60385	41_[163][M]+_451.2208_6.56	A	A	A	A	A	A	A	A	A	A	No	No	No	No	0.406737	3.08517	0.0424298	YES	No	No	No	No
	0.0519124	0.659001	78_[431][M]+_641.2726_9.81	B	A	A	A	A	C	B	AB	A	A	Yes	Yes	Yes	Yes	0.841586	23.9065	< 0.0001	YES	No	Yes	Yes	No
	0.0503668	0.705809	100_[556][M]+_715.3566_15.89	A	B	A	A	A	A	B	A	A	A	No	No	No	Yes	0.836777	23.0696	< 0.0001	YES	No	No	No	No
	0.0465358	0.700784	102_[17][M]+_197.8085_2.23	C	C	AB	A	BC	C	C	AB	A	BC	No	Yes	Yes	No	0.689529	9.99413	0.000193136	YES	No	No	No	No
	-0.0555374	-0.707811	139_[554][M]2+_713.86_8.47	A	A	C	BC	AB	A	A	C	BC	AB	No	Yes	Yes	No	0.735692	12.5256	< 0.0001	YES	No	No	No	No
	0.0525034	0.6216	142_[235][M]+_505.2319_15.22	AB	C	A	AB	B	A	C	A	AB	B	Yes	Yes	No	No	0.959133	105.613	< 0.0001	YES	Yes	No	No	No
	0.048215	0.653991	174_[176][M]+_463.1745_8.29	A	A	A	A	A	A	A	A	A	A	No	No	Yes	No	0.413309	3.17013	0.0388695	YES	No	No	No	No
	-0.0508266	-0.774038	251_[107][M]+_403.1975_14.49	AB	A	B	B	B	B	A	BC	C	BC	No	No	Yes	No	0.707442	10.8816	0.000115663	YES	No	No	No	No
	0.0582485	0.712214	311_[269][M]+_537.2925_17.28	AB	B	A	A	AB	BC	C	A	AB	ABC	No	No	Yes	No	0.593365	6.56643	0.00192732	YES	No	No	No	No
	0.0713314	0.720175	342_[961][M]+_921.0834_11.19	AB	B	A	A	A	AB	B	A	A	A	No	No	No	No	0.501752	4.53165	0.0104379	YES	No	No	No	No
	0.0583627	0.5963	342_[1462][M]+_1163.1944_11.21	A	A	A	A	A	A	A	A	A	A	No	No	No	No	0.370632	2.65003	0.0671739	NO	No	No	No	No
